# Supplementary material for: How do we define high and low dose intensity of heart failure medications: a scoping review
Source: BMC Cardiovasc Disord. 2023 Sep 27;23:478. doi: 10.1186/s12872-023-03514-2 (PMC10523693; doi:10.1186/s12872-023-03514-2)
Supplement: Supplementary file 3 — Supplementary Material 3 [file 12872_2023_3514_MOESM3_ESM.xlsx]

## Sheet: Title and Legends
	Supplemental file 3: List of the articles for beta-blockers for How do we define high and low dose intensity of heart failure medications: a scoping review Min Ji Kwaka, Qian Wangb, Chukwuma Onyebekec, Travis Holderd, Parag Goyalc, Rajender Aparasue, Abhjeet Dhoblef, Holly M. Holmesa a. Division of Geriatric and Palliative Medicine, McGovern Medical School, The University of Texas Health Science …
	Table 3-1. Articles used for beta-blockers Table 3-2. Articles used for most common definition of dose intensity for carvedilol (40 studies) Table 3-3. Articles used for most common definition of dose intensity for carvedilol CR (27 studies) Table 3-4. Articles used for most common definition of dose intensity for metoprolol (31 studies) Table 3-5. Articles used for most common definition of dose…

## Sheet: Table 3-1 
Table 3-1. Articles used for beta-blockers
AUTHORS	TITLE	YEAR	JOURNAL	VOLUME	ISSUE
Ahmed, A. and Dell'Italia, L. J.	Use of beta-blockers in older adults with chronic heart failure	2004	American Journal of the Medical Sciences	328	2
Ajam, T. and Ajam, S. and Devaraj, S. and Fudim, M. and Kamalesh, M.	Effect on Mortality of Higher Versus Lower β-Blocker (Metoprolol Succinate or Carvedilol) Dose in Patients With Heart Failure	2018	American Journal of Cardiology	122	6
Ajam, T. and Ajam, S. and Devaraj, S. and Mohammed, K. and Sawada, S. and Kamalesh, M.	Effect of carvedilol vs metoprolol succinate on mortality in heart failure with reduced ejection fraction	2018	American Heart Journal	199
Akdeniz, B. and Guneri, S. and Savas, I. Z. and Aslan, Ã– and Baris, N. and Badak, Ã– Ozer and Kirimli, Ã– and GÃ¶ldeli, Ã–	Effects of carvedilol therapy on arrhythmia markers in patients with congestive heart failure	2006	International Heart Journal	47	4
Allen, L. and Peterson, P. N. and Zeng, C. and Clark, C. L. and Shetterly, S. and Lindenfeld, J. and Magid, D. J. and Masoudi, F. A.	Beta-blocker intensification in ambulatory heart failure patients and short-term association with subsequent hospitalization	2010	Journal of the American College of Cardiology	55	10
Allen, L. A. and Magid, D. J. and Zeng, C. and Peterson, P. N. and Clarke, C. L. and Shetterly, S. and Brand, D. W. and Masoudi, F. A.	Patterns of beta-blocker intensification in ambulatory heart failure patients and short-term association with hospitalization	2012	BMC Cardiovascular Disorders	12
Anand, I. and Ardell, J. L. and Gregory, D. and Libbus, I. and Dicarlo, L. and Premchand, R. and Sharma, K. and Mittal, S. and Monteiro, R.	EFFECTS OF SYMPATHETIC BLOCKADE ON RESPONSIVENESS TO VNS IN PATIENTS WITH HEART FAILURE AND REDUCED EJECTION FRACTION	2020	Journal of the American College of Cardiology	75	11
Anzai, T.	Titration of β-blockers for patients with heart failure	2013	Circulation Journal	77	4
Baruch, L. and Kunamneni, P.	Beta-blockers in heart failure: is more better?	2004	Current Heart Failure Reports	1	2
Barywani, S. B. and Ergatoudes, C. and Schaufelberger, M. and Petzold, M. and Fu, M. L. X.	Does the target dose of neurohormonal blockade matter for outcome in systolic heart failure in octogenarians?	2015	International Journal of Cardiology	187	1
Ben Zadok, O. I. and Murninkas, D. and Lakobishvili, Z. and Jino, H. and Yohananov, E. and Birkenfeld, S. and Hasdai, D.	Characteristics associated with upper-range doses of beta-blockers and angiotensin-renin inhibitors in reduced ejection fraction	2020	Israel Medical Association Journal	22	7
Berger, R. and Moertl, D. and Huelsmann, M. and Bojic, A. and Ahmadi, R. and Heissenberger, I. and Pacher, R.	Levosimendan and prostaglandin E1 for uptitration of beta-blockade in patients with refractory, advanced chronic heart failure	2007	European Journal of Heart Failure	9	2
Bhatt, A. S. and DeVore, A. D. and DeWald, T. A. and Swedberg, K. and Mentz, R. J.	Achieving a Maximally Tolerated β-Blocker Dose in Heart Failure Patients: Is There Room for Improvement?	2017	Journal of the American College of Cardiology	69	20
Biolo, A. and Clausell, N. and Santos, K. G. and Salvaro, R. and Ashton-Prolla, P. and Borges, A. and Rohde, L. E.	Impact of beta 1-Adrenergic Receptor Polymorphisms on Susceptibility to Heart Failure, Arrhythmogenesis, Prognosis, and Response to Beta-Blocker Therapy	2008	American Journal of Cardiology	102	6
Biolo, A. and Salvaro, R. and Clausell, N. and Silvello, D. and Santos, K. G. and Rohde, L. E.	Impact of beta-2 Thr164Ile and combined β-adrenergic receptor polymorphisms on prognosis in a cohort of heart failure outpatients	2010	Brazilian Journal of Medical and Biological Research	43	6
BÃ¸lling, R. and Scheller, N. M. and KÃ¸ber, L. and Poulsen, H. E. and Gislason, G. H. and Torp-Pedersen, C.	Comparison of the clinical outcome of different beta-blockers in heart failure patients: A retrospective nationwide cohort study	2014	European Journal of Heart Failure	16	6
Bolon, J. and McCutcheon, K. and Klug, E. and Smith, D. and Manga, P.	Beta-blocker target dosing and tolerability in a dedicated heart failure clinic in Johannesburg	2019	Cardiovascular Journal of Africa	30	2
Breathett, K. and Sturdivant, R. and Carpenter, D. and Foraker, R. and Binkley, P. and Abraham, W. T.	High dose guideline-directed medical therapy for heart failure at discharge improves 1-year mortality in African-Americans but not hypertensive patients	2014	Circulation	130
Bristow, M. R. and Gilbert, E. M. and Abraham, W. T. and Adams, K. F. and Fowler, M. B. and Hershberger, R. E. and Kubo, S. H. and Narahara, K. A. and Ingersoll, H. and Krueger, S. and et al.	Carvedilol produces dose-related improvements in left ventricular function and survival in subjects with chronic heart failure. MOCHA Investigators	1996	Circulation	94	11
Bristow, M. R. and O'Connell, J. B. and Gilbert, E. M. and French, W. J. and Leatherman, G. and Kantrowitz, N. E. and Orie, J. and Smucker, M. L. and Marshall, G. and Kelly, P.	Dose-response of chronic beta-blocker treatment in heart failure from either idiopathic dilated or ischemic cardiomyopathy. Bucindolol Investigators	1994	Circulation	89	4
Campodonico, J. and Piepoli, M. and Clemenza, F. and Bonomi, A. and Paolillo, S. and Salvioni, E. and CorrÃ , U. and Binno, S. and Veglia, F. and Lagioia, R. and Sinagra, G. and Cattadori, G. and Scardovi, A. B. and Metra, M. and Senni, M. and Scrutinio, D. and Raimondo, R. and Emdin, M. and MagrÃ¬, D. and Parati, G. and Re, F. and Cicoira, M. and MinÃ , C. and Limongelli, G. and Correale, M. and…	Dose-dependent efficacy of β-blocker in patients with chronic heart failure and atrial fibrillation	2018	International Journal of Cardiology	273
Cavallari, L. H. and Momary, K. M. and Groo, V. L. and Viana, M. A. G. and Camp, J. R. and Stamos, T. D.	Association of β-blocker dose with serum procollagen concentrations and cardiac response to spironolactone in patients with heart failure	2007	Pharmacotherapy	27	6
Chakraborty, A. and Chatterjee, S.	Convergence in findings from randomized trials and elaborately analysed observational data on mortality reduction with carvedilol in heart failure in comparison with metoprolol	2014	European Journal of Heart Failure	16	6
Chin, K. L. and Skiba, M. and Reid, C. M. and Tonkin, A. and Hopper, I. and Mariani, J. A. and Liew, D.	Mind the Gap: Mismatches Between Clinicians and Patients in Heart Failure Medication Management	2018	Cardiovascular Drugs and Therapy	32	1
Church, K. M. and Henalt, R. and Baker, E. and Smith, G. L., Jr. and Brennan, M. T. and Joseph, J.	Comparison of metoprolol succinate versus carvedilol in time to cardiovascular admission in a Veterans Affairs healthcare system: An observational study	2015	American Journal of Health-System Pharmacy	72	23
Colucci, W. S. and Kolias, T. J. and Adams, K. F. and Armstrong, W. F. and Ghali, J. K. and Gottlieb, S. S. and Greenberg, B. and Klibaner, M. I. and Kukin, M. L. and Sugg, J. E.	Metoprolol reverses left ventricular remodeling in patients with asymptomatic systolic dysfunction: The REversal of VEntricular Remodeling with Toprol-XL (REVERT) Trial	2007	Circulation	116	1
Corsi, E. and Giordano, P. and Alderighi, C. and Favilli, E. and Ferraro, M. R. and Scelza, N. and Mannone, L. and Barletta, V. and Rondinini, L. and Mariotti, R.	Efficacy of low-dose beta-blockers in patients with heart failure and scarce tolerance to high-doses	2014	European Journal of Heart Failure	16
Cortes Garcia, M. and Romero, A. M. and Franco, J. A. and Palfy, J. A. and Garcia, A. and Martin, M. L. and Lopez, M. and Avila, P. and De La Cruz, E. and Farre, J.	Beta-blocker therapy optimization in elderly patients with left ventricular systolic dysfunction	2015	European Heart Journal	36
Cowie, M. R. and Davidson, L.	Clinical perspective: The importance of heart rate reduction in heart failure	2012	International Journal of Clinical Practice	66	8
Cullington, D. and Goode, K. M. and Bragadeesh, T. K. and Tageldien, A. A. and Clark, A. L. and Cleland, J. G. F.	Improvements in survival are independently linked to optimised beta blocker therapy and lower achieved heart rates in heart failure patients in sinus rhythm	2009	European Journal of Heart Failure, Supplement	8
Cullington, D. and Goode, K. M. and Bragadeesh, T. K. and Tageldien, A. A. and Clark, A. L. and Cleland, J. G. F.	Optimal beta-blocker therapy and lower achieved heart rate are independently associated with better survival in heart failure patients that are in sinus rhythm	2009	Journal of the American College of Cardiology	53	10
Cullington, D. and Goode, K. M. and Clark, A. L. and Cleland, J. G. F.	Heart rate achieved or beta-blocker dose in patients with chronic heart failure: Which is the better target?	2012	European Journal of Heart Failure	14	7
de Groote, P. and Delour, P. and Mouquet, F. and Lamblin, N. and Dagorn, J. and Hennebert, O. and Le Tourneau, T. and Foucher-Hossein, C. and VerkindÃ¨re, C. and Bauters, C.	The effects of beta-blockers in patients with stable chronic heart failure. Predictors of left ventricular ejection fraction improvement and impact on prognosis	2007	American Heart Journal	154	3
Dmitrii Ryabenko, D. V. and Onishchenko, E. V. and Rey, E. S.	The safety and effectiveness of carvedilol high doses treatment of patients with chronic heart failure	2015	European Journal of Heart Failure	17
Dobre, D. and DeJongste, M. J. L. and Lucas, C. and Cleuren, G. and Van Veldhuisen, D. J. and Ranchor, A. V. and Haaijer-Ruskamp, F.	Effectiveness of beta-blocker therapy in daily practice patients with advanced chronic heart failure; is there an effect-modification by age?	2007	British Journal of Clinical Pharmacology	63	3
Dobre, D. and Haaijer-Ruskamp, F. M. and Voors, A. A. and van Veldhuisen, D. J.	β-Adrenoceptor antagonists in elderly patients with heart failure: a critical review of their efficacy and tolerability	2007	Drugs & Aging	24	12
Dobre, D. and van Veldhuisen, D. J. and Mordenti, G. and Vintila, M. and Haaijer-Ruskamp, F. M. and Coats, A. J. S. and Poole-Wilson, P. A. and Flather, M. D.	Tolerability and dose-related effects of nebivolol in elderly patients with heart failure: Data from the Study of the Effects of Nebivolol Intervention on Outcomes and Rehospitalisation in Seniors with Heart Failure (SENIORS) trial	2007	American Heart Journal	154	1
Driscoll, A. and Krum, H. and Wolfe, R. and Tonkin, A.	Nurse-led titration of β-adrenoreceptor blocking agents in chronic heart failure patients in the community	2011	Journal of Cardiac Failure	17	3
Driscoll, A. and Srivastava, P. and Toia, D. and Gibcus, J. and Hare, D. L.	A nurse-led up-titration clinic improves chronic heart failure optimization of beta-adrenergic receptor blocking therapy--a randomized controlled trial	2014	BMC Research Notes	7
DÃ¼ngen, H. D. and Musial-Bright, L. and Inkrot, S. and ApostoloviÄ‡, S. and Edelmann, F. and LainÅ¡Äak, M. and Sekularac, N. and StÃ¶rk, S. and Tahirovic, E. and Tscholl, V. and et al.	Heart rate following short-term beta-blocker titration predicts all-cause mortality in elderly chronic heart failure patients: insights from the CIBIS-ELD trial	2014	European journal of heart failure	16	8
Emdin, M. and Aimo, A. and Gabutti, A. and Giannoni, A.	Underprescription of disease-modifying drugs in chronic heart failure: More is better?	2018	International Journal of Cardiology	254
Fiuzat, M. and Neely, M. L. and Starr, A. Z. and Kraus, W. E. and Felker, G. M. and Donahue, M. and Adams, K. and PiÃ±a, I. L. and Whellan, D. and O'Connor, C. M.	Association between adrenergic receptor genotypes and beta-blocker dose in heart failure patients: Analysis from the HF-ACTION DNA substudy	2013	European Journal of Heart Failure	15	3
Fiuzat, M. and Wojdyla, D. and Pina, I. and Adams, K. and Whellan, D. and O'Connor, C. M.	Heart Rate or Beta-Blocker Dose? Association With Outcomes in Ambulatory Heart Failure Patients With Systolic Dysfunction: Results From the HF-ACTION Trial	2016	JACC Heart Failure	4	2
Follath, F.	Challenging the dogma of high target doses in the treatment of heart failure: is more always better?	2009	Archives of cardiovascular diseases	102	11
Franco Pelaez, J. A. and Cortes Garcia, M. and Romero Daza, A. M. and Martin Mariscal, M. L. and Garcia Ropero, A. and Lopez Castillo, M. and Palfy, J. A. and Pello Lazaro, A. M. and Taibo Urquia, M. and Briongos Figuero, S. and Farre, J.	Relationship between different doses of beta-blockers and prognosis in elderly patients with reduced ejection fraction	2016	International Journal of Cardiology	220
Franke, J. and Meyer, B. and Frankenstein, L. and Koerner, E. and Froehlich, H. and Tschierschke, R. and Nelles, M. and Katus, H. A. and Zugck, C.	Assessment of drug dosages and long-term outcome of chronic heart failure in elderly patients	2012	European Heart Journal	33
Frishman, W. H. and Saunders, E.	β-Adrenergic blockers	2011	Journal of Clinical Hypertension	13	9
Fu, M.	Beta-blocker therapy in heart failure in the elderly	2008	International Journal of Cardiology	125	2
Gaggin, H. K. and Motiwala, S. and Bhardwaj, A. and Parks, K. A. and Januzzi, J. L.	Soluble concentrations of the interleukin receptor family member ST2 and β-blocker therapy in chronic heart failure	2013	Circulation. Heart failure	6	6
Gaggin, H. K. and Motiwala, S. and Bhardwaj, A. and Szymonifka, J. and Parks, K. and Januzzi, J.	Circulating concentrations of soluble ST2 identify benefit of high dose beta blocker in chronic heart failure: Results from the probnp outpatient tailored chronic heart failure therapy (pro tect) study	2013	Journal of the American College of Cardiology	61	10
Guentner, S. M. and Gueder, G. and Brenner, S. and Hanke, M. and Ertl, G. and Angermann, C. E. and Stork, S.	Aiming high in evidenced-based heart failure pharmacotherapy-are the guidelines right?	2013	European Journal of Heart Failure	12
Gustafsson, F. and Schou, M. and VidebÃ¦k, L. and Nielsen, T. and Ulriksen, H. and Markenvard, J. and Svendsen, T. L. and Ryde, H. and Vigholt, E. and Hildebrandt, P.	Treatment with beta-blockers in nurse-led heart failure clinics: Titration efficacy and predictors of failure	2007	European Journal of Heart Failure	9	9
Han, S. W. and Choi, S. W. and Ryu, K. H. and Kim, H. J. and Kim, S. H. and Shim, W. J. and Cha, T. J. and Choi, D. J. and Kim, Y. J. and Yoo, B. S. and Kim, J. H. and Hwang, K. K. and Jeon, H. and Shin, M. S.	Beneficial Effect on Surrogate Markers of Heart Failure with Bisoprolol Up-Titration to Recommended Targets in Korean Patients with Heart Failure and Left Ventricular Systolic Dysfunction	2016	Cardiovascular therapeutics	34	3
Hartmann, Camila and Bosch, Natasha Ludmila and de AragÃ£o Miguita, Luara and Tierie, Elise and Zytinski, LÃ­dia and Baena, Cristina Pellegrino	The effect of ivabradine therapy on heart failure patients with reduced ejection fraction: a systematic review and meta-analysis	2018	International Journal of Clinical Pharmacy	40	6
Hauptman, P. J. and Goff, Z. D. and Vidic, A. and Chibnall, J. T. and Bleske, B. E.	Variability in retail pricing of generic drugs for heart failure	2017	JAMA Internal Medicine	177	1
Holst, D. P. and Kaye, D. and Richardson, M. and Krum, H. and Prior, D. and Aggarwal, A. and Wolfe, R. and Bergin, P.	Improved outcomes from a comprehensive management system for heart failure	2001	European Journal of Heart Failure	3	5
Hoppe, U. C.	Beta-blocker induced bradycardia-should we pace?	2004	European Journal of Heart Failure	6	4
Hori, M. and Sasayama, S. and Kitabatake, A. and Toyo-oka, T. and Handa, S. and Yokoyama, M. and Matsuzaki, M. and Takeshita, A. and Origasa, H. and Matsui, K. and et al.	Low-dose carvedilol improves left ventricular function and reduces cardiovascular hospitalization in Japanese patients with chronic heart failure: the Multicenter Carvedilol Heart Failure Dose Assessment (MUCHA) trial	2004	American heart journal	147	2
Howlett, J. G.	The time has finally come to prioritize drug initiation before dose titration for patients with heart failure and reduced ejection fraction	2020	European Journal of Heart Failure	22	8
Huth Ruwald, A. C. and Gislason, G. H. and Vinther, M. and Johansen, J. B. and Nielsen, J. C. and Petersen, H. H. and Riahi, S. and Jons, C.	Dosage-dependent association between betablocker therapy with Carvedilol or Metoprolol and the risk of appropriate ICD therapy in primary prevention ICD patients	2016	European Heart Journal	37
Inomata, T. and Izumi, T. and Kobayashi, M.	Cost-effectiveness analysis of carvedilol for the treatment of chronic heart failure in Japan	2004	Circulation Journal	68	1
Jain, A. and Mills, P. and Nunn, L. M. and Butler, J. and Luddington, L. and Ross, V. and Cliffe, P. and Ranjadayalan, K. and Timmis, A. D.	Success of a multidisciplinary heart failure clinic for initiation and up-titration of key therapeutic agents	2005	European Journal of Heart Failure	7	3
Kelesidis, I. and Hourani, P. and Varughese, C. and Zolty, R.	Effect of race on left ventricular ejection fraction decline after initial improvement with beta blockers in patients with non-ischemic cardiomyopathy: a retrospective analysis	2013	Drugs in R & D	13	3
Kim, M. S. and Choi, H. I. and Park, J. O. and Kim, J. H. and Jeong, Y. J. and Kim, J. J.	Relationship between neurohormonal blockade dose and clinical outcome in patients with heart failure with recovered ejection fraction	2015	Circulation	132
Klapholz, M.	Beta-blocker use for the stages of heart failure	2009	Mayo Clinic Proceedings	84	8
Krum, H. and Shi, H. and Pitt, B. and McMurray, J. and Swedberg, K. and Van Veldhuisen, D. and Vincent, J. and Zannad, F.	Does eplerenone provide additional clinical benefit in patients with mild symptoms of systolic heart failure already receiving optimal background drug therapy?: Analysis Of EMPHASIS-HF	2011	Circulation	124	21
Krum, H. and Shi, H. and Pitt, B. and McMurray, J. and Swedberg, K. and Van Veldhuisen, D. J. and Vincent, J. and Pocock, S. and Zannad, F.	Clinical benefit of eplerenone in patients with mild symptoms of systolic heart failure already receiving optimal best practice background drug therapy analysis of the EMPHASIS-HF study	2013	Circulation: Heart Failure	6	4
Lam, P. H. and Dooley, D. and Tsimploulis, A. and Sheriff, H. and Faselis, C. and Deedwania, P. and Fonarow, G. C. and Ahmed, A.	High-dose beta-blockers (BB) and outcomes in patients with heart failure and preserved ejection fraction (HFPEF) and heart rate ≥70 beats per minute (BPM)	2018	Journal of the American College of Cardiology	71	11
Lam, P. H. and Gupta, N. and Dooley, D. J. and Singh, S. and Deedwania, P. and Zile, M. R. and Bhatt, D. L. and Morgan, C. J. and Pitt, B. and Fonarow, G. C. and Ahmed, A.	Role of High-Dose Beta-Blockers in Patients with Heart Failure with Preserved Ejection Fraction and Elevated Heart Rate	2018	American Journal of Medicine	131	12
Lee, H. Y. and Chung, W. J. and Jeon, H. K. and Seo, H. S. and Choi, D. J. and Jeon, E. S. and Kim, J. J. and Shin, J. H. and Kang, S. M. and Lim, S. C. and Baek, S. H.	Impact of the β-1 adrenergic receptor polymorphism on tolerability and efficacy of bisoprolol therapy in korean heart failure patients: Association between β adrenergic receptor polymorphism and bisoprolol therapy in heart failure (ABBA) study	2016	Korean Journal of Internal Medicine	31	2
Li, Z. K. and Mei, X. and Zhu, S. J. and Wang, J. and Tian, Y. and Wang, J. and Zhou, Y. Z. and Yu, L. J.	Ventricular remodeling and cardiovascular events in patients with chronic heart failure and the interventional effects of metoprolol	2005	Chinese Journal of Clinical Rehabilitation	9	35
Liao, K. M. and Lin, T. Y. and Huang, Y. B. and Kuo, C. C. and Chen, C. Y.	The evaluation of β-adrenoceptor blocking agents in patients with COPD and congestive heart failure: A nationwide study	2017	International Journal of COPD	12
Lim, H. Y. and Ong, K. X. and Daniel Yeo, P. S.	Lack of incremental clinical benefit of high-dose compared to low-dose beta-blockers on mortality and readmission in elderly patients with heart failure	2013	Journal of Cardiac Failure	19	8
Lin, T. Y. and Chen, C. Y. and Huang, Y. B.	Evaluating the effectiveness of different beta-adrenoceptor blockers in heart failure patients	2017	International Journal of Cardiology	230
Lindenfeld, J. and Robertson, A. D. and Lowes, B. D. and Bristow, M. R.	Aspirin impairs reverse myocardial remodeling in patients with heart failure treated with beta-blockers	2001	Journal of the American College of Cardiology	38	7
Lteif, C. and Arwood, M. J. and Kansal, M. and Cavallari, L. H. and Desai, A. A. and Duarte, J. D.	Beta-Blocker Dose Stratifies Mortality Risk in a Racially Diverse Heart Failure Population	2020	Journal of Cardiovascular Pharmacology	75	3
Magnusson, Y. and Levin, M. C. and Eggertsen, R. and NystrÃ¶m, E. and Mobini, R. and Schaufelberger, M. and Andersson, B.	Ser49Gly of β1-adrenergic receptor is associated with effective β-blocker dose in dilated cardiomyopathy	2005	Clinical Pharmacology and Therapeutics	78	3
Magri, D. and Palermo, P. and Cauti, F. M. and Contini, M. and Farina, S. and Cattadori, G. and Apostolo, A. and Salvioni, E. and Magini, A. and Vignati, C. and Alimento, M. and Sciomer, S. and Bussotti, M. and Agostoni, P.	Chronotropic incompentence and functional capacity in chronic heart failure: no role of beta-blockers and beta-blocker dose	2012	Cardiovascular therapeutics	30	2
Maria Romero Daza, A. A. and Cortes Garcia, M. and Franco, J. A. and Palfy, J. A. and De La Cruz, E. and Avila, P. and Martin, M. L. and Briongos, S. and Hernandez, I. and Farre, J. A.	Importance of beta-blocker therapy optimization in elderly patients with left ventricular systolic dysfunction	2015	European Journal of Heart Failure	17
McAlister, F. A. and Savu, A. and Ezekowitz, J. A. and Armstrong, P. W. and Kaul, P.	The hospital frailty risk score in patients with heart failure is strongly associated with outcomes but less so with pharmacotherapy	2020	Journal of Internal Medicine	287	3
McAlister, F. A. and Wiebe, N. and Ezekowitz, J. A. and Leung, A. A. and Armstrong, P. W. and McAlister, Finlay A. and Wiebe, Natasha and Ezekowitz, Justin A. and Leung, Alexander A. and Armstrong, Paul W.	Meta-analysis: beta-blocker dose, heart rate reduction, and death in patients with heart failure	2009	Annals of Internal Medicine	150	11
McCarren, M. and Furmaga, E. and Jackevicius, C. A. and Sahay, A. and Coppler, T. L. and Katzianer, J. and Griffiths, R. L. and Tonnu-Mihara, I. and Heidenreich, P.	Improvement of guideline β-blocker prescribing in heart failure: a cluster-randomized pragmatic trial of a pharmacy intervention	2013	Journal of cardiac failure	19	8
McCormack, J. and McAlister, F. A. and Kolber, M. R.	Higher medication doses in heart failure?	2017	Canadian Family Physician	63	1
McGavin, J. K. and Keating, G. M.	Bisoprolol: a review of its use in chronic heart failure	2002	Drugs	62	18
Mehta, P. A. and McDonagh, S. and Poole-Wilson, P. A. and Grocott-Mason, R. and Dubrey, S. W.	Heart failure in a district general hospital: are target doses of beta-blockers realistic?	2004	Qjm	97	3
Melillo, F. M. and Godino, C. and Sisinni, A. and Salerno, A. and Cappelletti, A. and Fragasso, G. and Margonato, A.	Two-years outcome of patients with heart failure and severe left ventricular dysfunction treated with ivabradine and low doses of beta-blocker	2018	European Journal of Heart Failure	20
Memon, A. and Sharma, P. and Gilbert, J. and Pettyjohn, E. and Whelan, M. and Nyamndi, B. and Kemper, S. and Carter, W. H.	Evaluation of clinical and social factors for pa-tients taking very low dose of beta blockers for systolic heart failure	2018	Journal of General Internal Medicine	33	2
Metra, M. and Torp-Pedersen, C. and Swedberg, K. and Cleland, J. G. and Di Lenarda, A. and Komajda, M. and Remme, W. J. and Lutiger, B. and Scherhag, A. and Lukas, M. A. and et al.	Influence of heart rate, blood pressure, and beta-blocker dose on outcome and the differences in outcome between carvedilol and metoprolol tartrate in patients with chronic heart failure: results from the COMET trial	2005	European heart journal	26	21
Miller, R. J. H. and Howlett, J. G. and Chiu, M. H. and Southern, D. A. and Knudtson, M. and Wilton, S. B.	Relationships among achieved heart rate, β-blocker dose and long-term outcomes in patients with heart failure with atrial fibrillation	2016	Open Heart	3	2
Moert, D. and Hammer, A. and Hutuleac, R. and Dalos, D. and Hochrainer, M. and Schaubmayr, E. and Gaechter, J. and Berger, R.	Prognostic value of heart rate in chronic heart failure patients with reduced ejection fraction depends on the degree of beta-adrenergic blockade	2010	European Heart Journal	31
Morrissey, R. P. and Czer, L. and Shah, P. K.	Chronic heart failure: Current evidence, challenges to therapy, and future directions	2011	American Journal of Cardiovascular Drugs	11	3
Nakayama, M. and Ishii, A. and Takeguchi, F. and Nakano, H.	Efficacy of additional low-dose carvedilol in maintenance hemodialysis patients with asymptomatic left ventricular systolic dysfunction	2006	Journal of Cardiology	47	6
Nguyen, M. and Rumjaun, S. and Lowe-Jones, R. and Ster, I. C. and Rosano, G. and Anderson, L. and Banerjee, D.	Management and outcomes of heart failure patients with CKD: experience from an inter-disciplinary clinic	2020	ESC Heart Failure	7	5
Nishiyama, K. and Tsutamoto, T. and Yamaji, M. and Kawahara, C. and Yamamoto, T. and Fujii, M. and Horie, M.	Dose-dependent prognostic effect of carvedilol in patients with chronic heart failure - Special reference to ranscardiac gradient of norepinephrine	2009	Circulation Journal	73	12
Nitta, D. and Kinugawa, K. and Imamura, T. and Kato, N. P. and Komuro, I.	High Dose beta-Blocker Therapy Triggers Additional Reverse Remodeling in Patients With Idiopathic Non-Ischemic Cardiomyopathy	2016	International Heart Journal	57	6
Okamoto, H. and Tsutsui, H. and Kitabatake, A.	[Future perspectives of beta-blockers in chronic heart failure]	2006	Nippon Rinsho - Japanese Journal of Clinical Medicine	64	5
Ouwerkerk, W. and Teng, T. H. K. and Tromp, J. and Tay, W. T. and Cleland, J. G. and van Veldhuisen, D. J. and Dickstein, K. and Ng, L. L. and Lang, C. C. and Anker, S. D. and Zannad, F. and Hung, C. L. and Sawhney, J. P. S. and Naik, A. and Shimizu, W. and Hagiwara, N. and Wander, G. S. and Anand, I. and Richards, A. M. and Voors, A. A. and Lam, C. S. P.	Effects of combined renin-angiotensin-aldosterone system inhibitor and beta-blocker treatment on outcomes in heart failure with reduced ejection fraction: insights from BIOSTAT-CHF and ASIAN-HF registries	2020	European Journal of Heart Failure	22	8
Paolillo, S. and Mapelli, M. and Bonomi, A. and CorrÃ , U. and Piepoli, M. and Veglia, F. and Salvioni, E. and Gentile, P. and Lagioia, R. and Metra, M. and et al.	Prognostic role of β-blocker selectivity and dosage regimens in heart failure patients. Insights from the MECKI score database	2017	European journal of heart failure	19	7
Parikh, K. S. and Fiuzat, M. and Davis, G. and Neely, M. and Blain-Nelson, P. and Whellan, D. J. and Abraham, W. T. and Adams, K. F., Jr. and Felker, G. M. and Liggett, S. B. and O'Connor, C. M. and Bristow, M. R.	Dose Response of beta-Blockers in Adrenergic Receptor Polymorphism Genotypes	2018	Circulation. Genomic and Precision Medicine	11	8
Parikh, K. S. and Fiuzat, M. and Neely, M. and Ahmad, T. and Felker, G. M. and Pina, I. and Adams, K. and Donahue, M. and Kraus, W. and Whellan, D. and O'Connor, C.	Adrenergic receptor polymorphisms interact with beta-blocker dose effect on heart failure outcomes especially in black race: Results from HF-action DNA substudy	2015	Journal of the American College of Cardiology	65	10
Parikh, K. S. and Fiuzat, M. and Neely, M. and Ahmad, T. and Felker, G. M. and Pina, I. and Adams, K. and Donahue, M. and Kraus, W. and Whellan, D. and O'Connor, C.	Alpha-2C adrenergic receptor polymorphism interacts with beta-blocker dose effect on heart failure outcomes differently in black race: Results from the HF-ACTION DNA substudy	2015	Journal of the American College of Cardiology	65	10
Park, D. G.	Predictors of outcomes in idiopathic dilated cardiomyopathy: Usefulness of follow-up echocardiograpahy and effect of beta blocker dose	2015	Journal of Cardiac Failure	21	10
Park, D. G. and Seo, W. W. and Kim, S. E. and Lee, J. H. and Han, K. R. and Oh, D. J.	Predictors of survival in recent-onset idiopathic dilated cardiomyopathy: Effect of dose of discharge beta blocker on left ventricular ejection fraction	2018	European Journal of Heart Failure	20
Pascual-Figal, D. A. and Redondo, B. and Caro, C. and Manzano, S. and Garrido, I. P. and Ruiperez, J. A. and Valdes, M.	Comparison of late mortality in hospitalized patients >70 years of age with systolic heart failure receiving beta blockers versus those not receiving beta blockers	2008	American Journal of Cardiology	102	12
Patel, P. and White, D. L. and Deswal, A.	Translation of clinical trial results into practice: temporal patterns of beta-blocker utilization for heart failure at hospital discharge and during ambulatory follow-up	2007	American Heart Journal	153	4
Prajapati, H. and Sharma, R. and Patel, D.	Carvedilol: a review of its use in the management of heart failure	2017	Drugs and Therapy Perspectives	33	3
Rohde, L. E. and Palombini, D. V. and Polanczyk, C. A. and Goldraich, L. A. and Clausell, N. and Rohde, Luis E. and Palombini, Dora V. and Polanczyk, Carisi A. and Goldraich, LÃ­via A. and Clausell, Nadine	A hemodynamically oriented echocardiography-based strategy in the treatment of congestive heart failure	2007	Journal of Cardiac Failure	13	8
Romero Daza, A. and Franco Pelaez, J. and Cortes Garcia, M. and Palfy, J. A. and Garcia Ropero, A. and Martin Mariscal, M. L. and Lopez Garcia, M. and Farre Muncharaz, J.	Importance of Beta-Blocker therapy optimization in elderly patients with severe left ventricular dysfunction: Is the dose important?	2016	European Heart Journal	37
Rosenberg, J. and Gustafsson, F.	Bisoprolol for congestive heart failure	2008	Expert Opinion on Pharmacotherapy	9	2
Ruiz, G. and Andrey, J. L. and Puerto, J. L. and Escobar, M. A. and Romero, S. P. and Aranda, R. and Pedrosa, M. J. and Gomez, F.	Prognosis of heart failure with preserved ejection fraction treated with β-blockers: A propensity matched study in the community	2016	International Journal of Cardiology	222
Ruwald, A. C. and Gislason, G. H. and Vinther, M. and Johansen, J. B. and Nielsen, J. C. and Philbert, B. T. and Torp-Pedersen, C. and Riahi, S. and JÃ¸ns, C.	Importance of beta-blocker dose in prevention of ventricular tachyarrhythmias, heart failure hospitalizations, and death in primary prevention implantable cardioverter-defibrillator recipients: a Danish nationwide cohort study	2018	EP: Europace	20
Sakai, M.	Efficacy of caevedilol in patients with congestive heart failure associated with various heart diseases	2011	Journal of Cardiac Failure	17	9
Schimmer, J. J. and Billups, S. J. and Delate, T.	Beta-blocker therapy in patients with left ventricular systolic dysfunction and chronic obstructive lung disease in an ambulatory care setting	2009	Pharmacy Practice	7	4
Schmidt, S. and HÃ¼rlimann, D. and Starck, C. T. and Hindricks, G. and LÃ¼scher, T. F. and Ruschitzka, F. and Steffe, J.	Treatment with higher dosages of heart failure medication is associated with improved outcome following cardiac resynchronization therapy	2014	European Heart Journal	35	16
Self, T. H. and Soberman, J. E. and Bubla, J. M. and Chafin, C. C.	Cardioselective Beta-Blockers in Patients with Asthma and Concomitant Heart Failure or History of Myocardial Infarction: When Do Benefits Outweigh Risks?	2003	Journal of Asthma	40	8
Sen, N. and Jain, A. and Tanwar, S. and Gokhroo, R. K.	Combination of Ivabradine With Low Dose of Bisoprolol Versus Optimized Dose of Bisoprolol Alone In Chronic Heart Failure Patients With Chronic Lung Disease and Risk Reduction of Stroke	2018	Global Heart	13	4
Sen, Naresh and Tanwar, Sonal and Jain, Ashok	Stroke prevention with combination of ivabradine with low dose of carvedilol versus optimized dose of carvedilol alone in chronic heart failure patients	2017	European journal of heart failure	19
Shin, J. and Johnson, J. A.	β-Blocker pharmacogenetics in heart failure	2010	Heart Failure Reviews	15	3
Shinde, A. A. and Anderson, A. S.	Treatment of Hypertension in Heart Failure with Preserved Ejection Fraction: Role of the Kidney	2008	Heart Failure Clinics	4	4
Simoes, A. V. and Sargento, L. and Longo, S. and Lousada, N. and Palma Reis, R.	Systolic heart failure outpatients on ACEi/ARB+b-Blocker low dose (<50%), ivabradine addition improves survival	2016	European Journal of Heart Failure	18
Simon, T. and Mary-Krause, M. and Funck-Brentano, C. and Lechat, P. and Jaillon, P.	Bisoprolol dose-response relationship in patients with congestive heart failure: a subgroup analysis in the cardiac insufficiency bisoprolol study(CIBIS II)	2003	European Heart Journal	24	6
Sin, D. D. and McAlister, F. A.	The effects of beta-blockers on morbidity and mortality in a population-based cohort of 11,942 elderly patients with heart failure	2002	American Journal of Medicine	113	8
Su, V. Y. F. and Chang, Y. S. and Hu, Y. W. and Hung, M. H. and Ou, S. M. and Lee, F. Y. and Chou, K. T. and Yang, K. Y. and Perng, D. W. and Chen, T. J. and Liu, C. J.	Carvedilol, bisoprolol, and metoprolol use in patients with coexistent heart failure and chronic obstructive pulmonary disease	2016	Medicine (United States)	95	5
Suk-Won Choi, S. W. and Shim, W. J. and Choi, D. J. and Kim, Y. J. and Yoo, B. S. and Kim, J. H. and Hwang, K. K. and Jeon, H. G. and Shin, M. S. and Ryu, K. H.	Different effect of low or high dose beta blockers on heart failure with reduced ejection fraction according to baseline heart rate	2014	European Journal of Heart Failure	16
Tabrizchi, R.	Should beta-blockers form the cornerstone for the treatment of congestive heart failure?	2003	Expert Review of Cardiovascular Therapy	1	2
Talameh, J. A. and McLeod, H. L. and Adams Jr, K. F. and Patterson, J. H.	Genetic tailoring of pharmacotherapy in heart failure: Optimize the old, while we wait for something new	2012	Journal of Cardiac Failure	18	4
Toyoda, S. and Haruyama, A. and Inami, S. and Amano, H. and Arikawa, T. and Sakuma, M. and Abe, S. and Tanaka, A. and Node, K. and Inoue, T.	Protective effects of bisoprolol against myocardial injury and pulmonary dysfunction in patients with chronic heart failure	2017	International Journal of Cardiology	226
Turgeon, R. D. and Kolber, M. R. and Loewen, P. and Ellis, U. and McCormack, J. P.	Higher versus lower doses of ACE inhibitors, angiotensin-2 receptor blockers and beta-blockers in heart failure with reduced ejection fraction: Systematic review and meta-analysis	2019	PLoS ONE [Electronic Resource]	14	2
Valentova, M. and Godoy, B. M. W. and Ebner, N. and Vatic, M. and Emami, A. and Evertz, R. and Loncar, G. and Macedo, T. G. and Doehner, W. and Sandek, A. and Anker, S. D. and Von Haehling, S.	Lower body mass index (BMI) is associated with suboptimal medication dosing in patients with heart failure: A possible contributor to the obesity paradox	2018	Journal of Cachexia, Sarcopenia and Muscle	9	6
Varian, K. D. and Ji, X. and Grodin, J. L. and Verbrugge, F. H. and Milinovich, A. and Kattan, M. W. and Tang, W. H. W.	Resting heart rate in ambulatory heart failure with reduced ejection fraction treated with beta-blockers	2020	ESC Heart Failure	7	5
Vittorio, T. J. and Zolty, R. and Kasper, M. E. and Khandwalla, R. M. and Hirsh, D. S. and Tseng, C. H. and Jorde, U. P. and Ahuja, K.	Differential effects of carvedilol and metoprolol succinate on plasma norepinephrine release and peak exercise heart rate in subjects with chronic heart failure	2008	Journal of Cardiovascular Pharmacology & Therapeutics	13	1
Wikstrand, John and Hjalmarson and A.ring and ke and Waagstein, Finn and Fagerberg, B. jÃ¶rn and Goldstein, Sidney and Kjekshus, John and Wedel, Hans and Hjalmarson, Ake and Fagerberg, BjÃ¶rn	Dose of metoprolol CR/XL and clinical outcomes in patients with heart failure: Analysis of the experience in metoprolol CR/XL randomized intervention trial in chronic heart failure (MERIT-HF)	2002	Journal of the American College of Cardiology (JACC)	40	3
Wikstrand, J. and Wedel, H. and Ghali, J. and Deedwania, P. and Fagerberg, B. and Goldstein, S. and Gottlieb, S. and Hjalmarson, A. and Kjekshus, J. and Waagstein, F.	How should subgroup analyses affect clinical practice? Insights from the Metoprolol Succinate Controlled-Release/Extended-Release Randomized Intervention Trial in Heart Failure (MERIT-HF)	2003	Cardiac Electrophysiology Review	7	3
Witt, C. T. and Kronborg, M. B. and Nohr, E. A. and Mortensen, P. T. and Gerdes, C. and Nielsen, J. C.	Optimization of heart failure medication after cardiac resynchronization therapy and the impact on long-term survival	2015	European Heart Journal Cardiovascular Pharmacotherapy	1	3
Witte, Klaus K. and Drozd, Michael and Walker, Andrew M. N. and Patel, Peysh A. and Kearney, Jessica C. and Chapman, Sally and Sapsford, Robert J. and Gierula, John and Paton, Maria F. and Lowry, Judith and Kearney, Mark T. and Cubbon, Richard M.	Mortality Reduction Associated With β-Adrenoceptor Inhibition in Chronic Heart Failure Is Greater in Patients With Diabetes	2018	Diabetes Care	41	1
Yamamoto, K.	beta-Blocker therapy in heart failure with preserved ejection fraction: Importance of dose and duration	2015	Journal of Cardiology	66	3
Yamamoto, K. and Origasa, H. and Hori, M.	Effects of carvedilol on heart failure with preserved ejection fraction: The Japanese Diastolic Heart Failure Study (J-DHF)	2013	European Journal of Heart Failure	15	1
Yilmaz, M. B. and Refiker, M. and Guray, Y. and Guray, U. and Altay, H. and Demirkan, B. and Caldir, V. and Korkmaz, S.	Prescription patterns in patients with systolic heart failure at hospital discharge: why beta blockers are underprescribed or prescribed at low dose in real life?	2007	International Journal of Clinical Practice	61	2
Zareini, B. Z. and Selmer, C. S. and Roerth, R. R. and Kristensen, S. L. K. and Holt, A. H. and Jensen, M. J. and Gislason, G. G. and Schou, M. S. and Lamberts, M. L.	Evidence-based medication among patients with heart failure and diabetes mellitus-a nationwide study	2018	European Heart Journal	39
Zebrack, J. S. and Munger, M. and Macgregor, J. and Lombardi, W. L. and Stoddard, G. P. and Gilbert, E. M.	Beta-receptor selectivity of carvedilol and metoprolol succinate in patients with heart failure (SELECT trial): a randomized dose-ranging trial	2009	Pharmacotherapy:The Journal of Human Pharmacology & Drug Therapy	29	8
Zebrack, J. S. and Munger, M. and MacGregor, J. and Lombardi, W. L. and Stoddard, G. P. and Gilbert, E. M.	β-receptor selectivity of carvedilol and metoprolol succinate in patients with heart failure (SELECT trial): A randomized dose-ranging trial	2009	Pharmacotherapy	29	8
Zhang, D. Y. and Anderson, A. S.	The Sympathetic Nervous System and Heart Failure	2014	Cardiology Clinics	32	1
Zhang, Q. and Shu, Q. and Wu, L. and Zhang, R. and Meng, Y.	Dose-independent influence of metoprolol on cardiac and motor functions, QoL, and mental status in Chinese patients with CHF	2019	Therapeutics and Clinical Risk Management	15
Zhou, Y. and Yang, M. and Chen, T. and Dong, B. R.	Efficacy and safety of different doses of metoprolol for patients with chronic heart failure	2007	Chinese Journal of Evidence-Based Medicine	7	6

## Sheet: Table 3-2
Table 3-2. Articles used for most common definition of dose intensity for carvedilol (40 studies)
AUTHORS	TITLE	YEAR	JOURNAL	VOLUME	ISSUE
Anand, I. and Ardell, J. L. and Gregory, D. and Libbus, I. and Dicarlo, L. and Premchand, R. and Sharma, K. and Mittal, S. and Monteiro, R.	EFFECTS OF SYMPATHETIC BLOCKADE ON RESPONSIVENESS TO VNS IN PATIENTS WITH HEART FAILURE AND REDUCED EJECTION FRACTION	2020	Journal of the American College of Cardiology	75	11
Biolo, A. and Clausell, N. and Santos, K. G. and Salvaro, R. and Ashton-Prolla, P. and Borges, A. and Rohde, L. E.	Impact of β1-Adrenergic Receptor Polymorphisms on Susceptibility to Heart Failure, Arrhythmogenesis, Prognosis, and Response to Beta-Blocker Therapy	2008	American Journal of Cardiology	102	6
Biolo, A. and Salvaro, R. and Clausell, N. and Silvello, D. and Santos, K. G. and Rohde, L. E.	Impact of β-2 Thr164Ile and combined β-adrenergic receptor polymorphisms on prognosis in a cohort of heart failure outpatients	2010	Brazilian Journal of Medical and Biological Research	43	6
Cavallari, L. H. and Momary, K. M. and Groo, V. L. and Viana, M. A. G. and Camp, J. R. and Stamos, T. D.	Association of β-blocker dose with serum procollagen concentrations and cardiac response to spironolactone in patients with heart failure	2007	Pharmacotherapy	27	6
Chin, K. L. and Skiba, M. and Reid, C. M. and Tonkin, A. and Hopper, I. and Mariani, J. A. and Liew, D.	Mind the Gap: Mismatches Between Clinicians and Patients in Heart Failure Medication Management	2018	Cardiovascular Drugs and Therapy	32	1
Dobre, D. and Haaijer-Ruskamp, F. M. and Voors, A. A. and van Veldhuisen, D. J.	β-Adrenoceptor antagonists in elderly patients with heart failure: a critical review of their efficacy and tolerability	2007	Drugs & Aging	24	12
Franco Pelaez, J. A. and Cortes Garcia, M. and Romero Daza, A. M. and Martin Mariscal, M. L. and Garcia Ropero, A. and Lopez Castillo, M. and Palfy, J. A. and Pello Lazaro, A. M. and Taibo Urquia, M. and Briongos Figuero, S. and Farre, J.	Relationship between different doses of beta-blockers and prognosis in elderly patients with reduced ejection fraction	2016	International Journal of Cardiology	220
Franke, J. and Meyer, B. and Frankenstein, L. and Koerner, E. and Froehlich, H. and Tschierschke, R. and Nelles, M. and Katus, H. A. and Zugck, C.	Assessment of drug dosages and long-term outcome of chronic heart failure in elderly patients	2012	European Heart Journal	33
Fu, M.	Beta-blocker therapy in heart failure in the elderly	2008	International Journal of Cardiology	125	2
Hartmann, Camila and Bosch, Natasha Ludmila and de AragÃ£o Miguita, Luara and Tierie, Elise and Zytinski, LÃ­dia and Baena, Cristina Pellegrino	The effect of ivabradine therapy on heart failure patients with reduced ejection fraction: a systematic review and meta-analysis	2018	International Journal of Clinical Pharmacy	40	6
Howlett, J. G.	The time has finally come to prioritize drug initiation before dose titration for patients with heart failure and reduced ejection fraction	2020	European Journal of Heart Failure	22	8
Kim, M. S. and Choi, H. I. and Park, J. O. and Kim, J. H. and Jeong, Y. J. and Kim, J. J.	Relationship between neurohormonal blockade dose and clinical outcome in patients with heart failure with recovered ejection fraction	2015	Circulation	132
Krum, H. and Shi, H. and Pitt, B. and McMurray, J. and Swedberg, K. and Van Veldhuisen, D. and Vincent, J. and Zannad, F.	Does eplerenone provide additional clinical benefit in patients with mild symptoms of systolic heart failure already receiving optimal background drug therapy?: Analysis Of EMPHASIS-HF	2011	Circulation	124	21
Krum, H. and Shi, H. and Pitt, B. and McMurray, J. and Swedberg, K. and Van Veldhuisen, D. J. and Vincent, J. and Pocock, S. and Zannad, F.	Clinical benefit of eplerenone in patients with mild symptoms of systolic heart failure already receiving optimal best practice background drug therapy analysis of the EMPHASIS-HF study	2013	Circulation: Heart Failure	6	4
Lim, H. Y. and Ong, K. X. and Daniel Yeo, P. S.	Lack of incremental clinical benefit of high-dose compared to low-dose beta-blockers on mortality and readmission in elderly patients with heart failure	2013	Journal of Cardiac Failure	19	8
Maria Romero Daza, A. A. and Cortes Garcia, M. and Franco, J. A. and Palfy, J. A. and De La Cruz, E. and Avila, P. and Martin, M. L. and Briongos, S. and Hernandez, I. and Farre, J. A.	Importance of beta-blocker therapy optimization in elderly patients with left ventricular systolic dysfunction	2015	European Journal of Heart Failure	17	`
McAlister, F. A. and Wiebe, N. and Ezekowitz, J. A. and Leung, A. A. and Armstrong, P. W. and McAlister, Finlay A. and Wiebe, Natasha and Ezekowitz, Justin A. and Leung, Alexander A. and Armstrong, Paul W.	Meta-analysis: beta-blocker dose, heart rate reduction, and death in patients with heart failure	2009	Annals of Internal Medicine	150	11
Memon, A. and Sharma, P. and Gilbert, J. and Pettyjohn, E. and Whelan, M. and Nyamndi, B. and Kemper, S. and Carter, W. H.	Evaluation of clinical and social factors for pa-tients taking very low dose of beta blockers for systolic heart failure	2018	Journal of General Internal Medicine	33	2
Nguyen, M. and Rumjaun, S. and Lowe-Jones, R. and Ster, I. C. and Rosano, G. and Anderson, L. and Banerjee, D.	Management and outcomes of heart failure patients with CKD: experience from an inter-disciplinary clinic	2020	ESC Heart Failure	7	5
Pascual-Figal, D. A. and Redondo, B. and Caro, C. and Manzano, S. and Garrido, I. P. and Ruiperez, J. A. and Valdes, M.	Comparison of late mortality in hospitalized patients >70 years of age with systolic heart failure receiving beta blockers versus those not receiving beta blockers	2008	American Journal of Cardiology	102	12
Romero Daza, A. and Franco Pelaez, J. and Cortes Garcia, M. and Palfy, J. A. and Garcia Ropero, A. and Martin Mariscal, M. L. and Lopez Garcia, M. and Farre Muncharaz, J.	Importance of Beta-Blocker therapy optimization in elderly patients with severe left ventricular dysfunction: Is the dose important?	2016	European Heart Journal	37
Shinde, A. A. and Anderson, A. S.	Treatment of Hypertension in Heart Failure with Preserved Ejection Fraction: Role of the Kidney	2008	Heart Failure Clinics	4	4
Simoes, A. V. and Sargento, L. and Longo, S. and Lousada, N. and Palma Reis, R.	Systolic heart failure outpatients on ACEi/ARB+b-Blocker low dose (<50%), ivabradine addition improves survival	2016	European Journal of Heart Failure	18
Valentova, M. and Godoy, B. M. W. and Ebner, N. and Vatic, M. and Emami, A. and Evertz, R. and Loncar, G. and Macedo, T. G. and Doehner, W. and Sandek, A. and Anker, S. D. and Von Haehling, S.	Lower body mass index (BMI) is associated with suboptimal medication dosing in patients with heart failure: A possible contributor to the obesity paradox	2018	Journal of Cachexia, Sarcopenia and Muscle	9	6
Varian, K. D. and Ji, X. and Grodin, J. L. and Verbrugge, F. H. and Milinovich, A. and Kattan, M. W. and Tang, W. H. W.	Resting heart rate in ambulatory heart failure with reduced ejection fraction treated with beta-blockers	2020	ESC Heart Failure	7	5
Yamamoto, K.	beta-Blocker therapy in heart failure with preserved ejection fraction: Importance of dose and duration	2015	Journal of Cardiology	66	3
Cortes Garcia, M. and Romero, A. M. and Franco, J. A. and Palfy, J. A. and Garcia, A. and Martin, M. L. and Lopez, M. and Avila, P. and De La Cruz, E. and Farre, J.	Beta-blocker therapy optimization in elderly patients with left ventricular systolic dysfunction	2015	European Heart Journal	36
Magri, D. and Palermo, P. and Cauti, F. M. and Contini, M. and Farina, S. and Cattadori, G. and Apostolo, A. and Salvioni, E. and Magini, A. and Vignati, C. and Alimento, M. and Sciomer, S. and Bussotti, M. and Agostoni, P.	Chronotropic incompentence and functional capacity in chronic heart failure: no role of beta-blockers and beta-blocker dose	2012	Cardiovascular therapeutics	30	2
Ajam, T. and Ajam, S. and Devaraj, S. and Fudim, M. and Kamalesh, M.	Effect on Mortality of Higher Versus Lower β-Blocker (Metoprolol Succinate or Carvedilol) Dose in Patients With Heart Failure	2018	American Journal of Cardiology	122	6
Ajam, T. and Ajam, S. and Devaraj, S. and Mohammed, K. and Sawada, S. and Kamalesh, M.	Effect of carvedilol vs metoprolol succinate on mortality in heart failure with reduced ejection fraction	2018	American Heart Journal	199
Akdeniz, B. and Guneri, S. and Savas, I. Z. and Aslan, Ã– and Baris, N. and Badak, Ã– Ozer and Kirimli, Ã– and GÃ¶ldeli, Ã–	Effects of carvedilol therapy on arrhythmia markers in patients with congestive heart failure	2006	International Heart Journal	47	4
Lee, H. Y. and Chung, W. J. and Jeon, H. K. and Seo, H. S. and Choi, D. J. and Jeon, E. S. and Kim, J. J. and Shin, J. H. and Kang, S. M. and Lim, S. C. and Baek, S. H.	Impact of the β-1 adrenergic receptor polymorphism on tolerability and efficacy of bisoprolol therapy in korean heart failure patients: Association between β adrenergic receptor polymorphism and bisoprolol therapy in heart failure (ABBA) study	2016	Korean Journal of Internal Medicine	31	2
McCarren, M. and Furmaga, E. and Jackevicius, C. A. and Sahay, A. and Coppler, T. L. and Katzianer, J. and Griffiths, R. L. and Tonnu-Mihara, I. and Heidenreich, P.	Improvement of guideline β-blocker prescribing in heart failure: a cluster-randomized pragmatic trial of a pharmacy intervention	2013	Journal of cardiac failure	19	8
Dobre, D. and Haaijer-Ruskamp, F. M. and Voors, A. A. and van Veldhuisen, D. J.	β-Adrenoceptor antagonists in elderly patients with heart failure: a critical review of their efficacy and tolerability	2007	Drugs & Aging	24	12
Rohde, L. E. and Palombini, D. V. and Polanczyk, C. A. and Goldraich, L. A. and Clausell, N. and Rohde, Luis E. and Palombini, Dora V. and Polanczyk, Carisi A. and Goldraich, LÃ­via A. and Clausell, Nadine	A hemodynamically oriented echocardiography-based strategy in the treatment of congestive heart failure	2007	Journal of Cardiac Failure	13	8
Bhatt, A. S. and DeVore, A. D. and DeWald, T. A. and Swedberg, K. and Mentz, R. J.	Achieving a Maximally Tolerated β-Blocker Dose in Heart Failure Patients: Is There Room for Improvement?	2017	Journal of the American College of Cardiology	69	20
Fiuzat, M. and Wojdyla, D. and Pina, I. and Adams, K. and Whellan, D. and O'Connor, C. M.	Heart Rate or Beta-Blocker Dose? Association With Outcomes in Ambulatory Heart Failure Patients With Systolic Dysfunction: Results From the HF-ACTION Trial	2016	JACC Heart Failure	4	2
Park, D. G.	Predictors of outcomes in idiopathic dilated cardiomyopathy: Usefulness of follow-up echocardiograpahy and effect of beta blocker dose	2015	Journal of Cardiac Failure	21	10
Park, D. G. and Seo, W. W. and Kim, S. E. and Lee, J. H. and Han, K. R. and Oh, D. J.	Predictors of survival in recent-onset idiopathic dilated cardiomyopathy: Effect of dose of discharge beta blocker on left ventricular ejection fraction	2018	European Journal of Heart Failure	20
Miller, R. J. H. and Howlett, J. G. and Chiu, M. H. and Southern, D. A. and Knudtson, M. and Wilton, S. B.	Relationships among achieved heart rate, β-blocker dose and long-term outcomes in patients with heart failure with atrial fibrillation	2016	Open Heart	3	2

## Sheet: Table 3-3
Table 3-3. Articles used for most common definition of dose intensity for carvedilol CR (27 studies)
AUTHORS	TITLE	YEAR	JOURNAL	VOLUME	ISSUE
Anand, I. and Ardell, J. L. and Gregory, D. and Libbus, I. and Dicarlo, L. and Premchand, R. and Sharma, K. and Mittal, S. and Monteiro, R.	EFFECTS OF SYMPATHETIC BLOCKADE ON RESPONSIVENESS TO VNS IN PATIENTS WITH HEART FAILURE AND REDUCED EJECTION FRACTION	2020	Journal of the American College of Cardiology	75	11
Biolo, A. and Clausell, N. and Santos, K. G. and Salvaro, R. and Ashton-Prolla, P. and Borges, A. and Rohde, L. E.	Impact of β1-Adrenergic Receptor Polymorphisms on Susceptibility to Heart Failure, Arrhythmogenesis, Prognosis, and Response to Beta-Blocker Therapy	2008	American Journal of Cardiology	102	6
Biolo, A. and Salvaro, R. and Clausell, N. and Silvello, D. and Santos, K. G. and Rohde, L. E.	Impact of β-2 Thr164Ile and combined β-adrenergic receptor polymorphisms on prognosis in a cohort of heart failure outpatients	2010	Brazilian Journal of Medical and Biological Research	43	6
Cavallari, L. H. and Momary, K. M. and Groo, V. L. and Viana, M. A. G. and Camp, J. R. and Stamos, T. D.	Association of β-blocker dose with serum procollagen concentrations and cardiac response to spironolactone in patients with heart failure	2007	Pharmacotherapy	27	6
Chin, K. L. and Skiba, M. and Reid, C. M. and Tonkin, A. and Hopper, I. and Mariani, J. A. and Liew, D.	Mind the Gap: Mismatches Between Clinicians and Patients in Heart Failure Medication Management	2018	Cardiovascular Drugs and Therapy	32	1
Dobre, D. and Haaijer-Ruskamp, F. M. and Voors, A. A. and van Veldhuisen, D. J.	β-Adrenoceptor antagonists in elderly patients with heart failure: a critical review of their efficacy and tolerability	2007	Drugs & Aging	24	12
Franco Pelaez, J. A. and Cortes Garcia, M. and Romero Daza, A. M. and Martin Mariscal, M. L. and Garcia Ropero, A. and Lopez Castillo, M. and Palfy, J. A. and Pello Lazaro, A. M. and Taibo Urquia, M. and Briongos Figuero, S. and Farre, J.	Relationship between different doses of beta-blockers and prognosis in elderly patients with reduced ejection fraction	2016	International Journal of Cardiology	220
Franke, J. and Meyer, B. and Frankenstein, L. and Koerner, E. and Froehlich, H. and Tschierschke, R. and Nelles, M. and Katus, H. A. and Zugck, C.	Assessment of drug dosages and long-term outcome of chronic heart failure in elderly patients	2012	European Heart Journal	33
Fu, M.	Beta-blocker therapy in heart failure in the elderly	2008	International Journal of Cardiology	125	2
Hartmann, Camila and Bosch, Natasha Ludmila and de AragÃ£o Miguita, Luara and Tierie, Elise and Zytinski, LÃ­dia and Baena, Cristina Pellegrino	The effect of ivabradine therapy on heart failure patients with reduced ejection fraction: a systematic review and meta-analysis	2018	International Journal of Clinical Pharmacy	40	6
Howlett, J. G.	The time has finally come to prioritize drug initiation before dose titration for patients with heart failure and reduced ejection fraction	2020	European Journal of Heart Failure	22	8
Kim, M. S. and Choi, H. I. and Park, J. O. and Kim, J. H. and Jeong, Y. J. and Kim, J. J.	Relationship between neurohormonal blockade dose and clinical outcome in patients with heart failure with recovered ejection fraction	2015	Circulation	132
Krum, H. and Shi, H. and Pitt, B. and McMurray, J. and Swedberg, K. and Van Veldhuisen, D. and Vincent, J. and Zannad, F.	Does eplerenone provide additional clinical benefit in patients with mild symptoms of systolic heart failure already receiving optimal background drug therapy?: Analysis Of EMPHASIS-HF	2011	Circulation	124	21
Krum, H. and Shi, H. and Pitt, B. and McMurray, J. and Swedberg, K. and Van Veldhuisen, D. J. and Vincent, J. and Pocock, S. and Zannad, F.	Clinical benefit of eplerenone in patients with mild symptoms of systolic heart failure already receiving optimal best practice background drug therapy analysis of the EMPHASIS-HF study	2013	Circulation: Heart Failure	6	4
Lim, H. Y. and Ong, K. X. and Daniel Yeo, P. S.	Lack of incremental clinical benefit of high-dose compared to low-dose beta-blockers on mortality and readmission in elderly patients with heart failure	2013	Journal of Cardiac Failure	19	8
Maria Romero Daza, A. A. and Cortes Garcia, M. and Franco, J. A. and Palfy, J. A. and De La Cruz, E. and Avila, P. and Martin, M. L. and Briongos, S. and Hernandez, I. and Farre, J. A.	Importance of beta-blocker therapy optimization in elderly patients with left ventricular systolic dysfunction	2015	European Journal of Heart Failure	17	`
McAlister, F. A. and Wiebe, N. and Ezekowitz, J. A. and Leung, A. A. and Armstrong, P. W. and McAlister, Finlay A. and Wiebe, Natasha and Ezekowitz, Justin A. and Leung, Alexander A. and Armstrong, Paul W.	Meta-analysis: beta-blocker dose, heart rate reduction, and death in patients with heart failure	2009	Annals of Internal Medicine	150	11
Memon, A. and Sharma, P. and Gilbert, J. and Pettyjohn, E. and Whelan, M. and Nyamndi, B. and Kemper, S. and Carter, W. H.	Evaluation of clinical and social factors for pa-tients taking very low dose of beta blockers for systolic heart failure	2018	Journal of General Internal Medicine	33	2
Nguyen, M. and Rumjaun, S. and Lowe-Jones, R. and Ster, I. C. and Rosano, G. and Anderson, L. and Banerjee, D.	Management and outcomes of heart failure patients with CKD: experience from an inter-disciplinary clinic	2020	ESC Heart Failure	7	5
Pascual-Figal, D. A. and Redondo, B. and Caro, C. and Manzano, S. and Garrido, I. P. and Ruiperez, J. A. and Valdes, M.	Comparison of late mortality in hospitalized patients >70 years of age with systolic heart failure receiving beta blockers versus those not receiving beta blockers	2008	American Journal of Cardiology	102	12
Romero Daza, A. and Franco Pelaez, J. and Cortes Garcia, M. and Palfy, J. A. and Garcia Ropero, A. and Martin Mariscal, M. L. and Lopez Garcia, M. and Farre Muncharaz, J.	Importance of Beta-Blocker therapy optimization in elderly patients with severe left ventricular dysfunction: Is the dose important?	2016	European Heart Journal	37
Shinde, A. A. and Anderson, A. S.	Treatment of Hypertension in Heart Failure with Preserved Ejection Fraction: Role of the Kidney	2008	Heart Failure Clinics	4	4
Simoes, A. V. and Sargento, L. and Longo, S. and Lousada, N. and Palma Reis, R.	Systolic heart failure outpatients on ACEi/ARB+b-Blocker low dose (<50%), ivabradine addition improves survival	2016	European Journal of Heart Failure	18
Valentova, M. and Godoy, B. M. W. and Ebner, N. and Vatic, M. and Emami, A. and Evertz, R. and Loncar, G. and Macedo, T. G. and Doehner, W. and Sandek, A. and Anker, S. D. and Von Haehling, S.	Lower body mass index (BMI) is associated with suboptimal medication dosing in patients with heart failure: A possible contributor to the obesity paradox	2018	Journal of Cachexia, Sarcopenia and Muscle	9	6
Varian, K. D. and Ji, X. and Grodin, J. L. and Verbrugge, F. H. and Milinovich, A. and Kattan, M. W. and Tang, W. H. W.	Resting heart rate in ambulatory heart failure with reduced ejection fraction treated with beta-blockers	2020	ESC Heart Failure	7	5
Yamamoto, K.	beta-Blocker therapy in heart failure with preserved ejection fraction: Importance of dose and duration	2015	Journal of Cardiology	66	3
Nitta, D. and Kinugawa, K. and Imamura, T. and Kato, N. P. and Komuro, I.	High Dose beta-Blocker Therapy Triggers Additional Reverse Remodeling in Patients With Idiopathic Non-Ischemic Cardiomyopathy	2016	International Heart Journal	57	6

## Sheet: Table 3-4 
Table 3-4. Articles used for most common definition of dose intensity for metoprolol (31 studies)
AUTHORS	TITLE	YEAR	JOURNAL	VOLUME	ISSUE
Anand, I. and Ardell, J. L. and Gregory, D. and Libbus, I. and Dicarlo, L. and Premchand, R. and Sharma, K. and Mittal, S. and Monteiro, R.	EFFECTS OF SYMPATHETIC BLOCKADE ON RESPONSIVENESS TO VNS IN PATIENTS WITH HEART FAILURE AND REDUCED EJECTION FRACTION	2020	Journal of the American College of Cardiology	75	11
Biolo, A. and Clausell, N. and Santos, K. G. and Salvaro, R. and Ashton-Prolla, P. and Borges, A. and Rohde, L. E.	Impact of β1-Adrenergic Receptor Polymorphisms on Susceptibility to Heart Failure, Arrhythmogenesis, Prognosis, and Response to Beta-Blocker Therapy	2008	American Journal of Cardiology	102	6
Biolo, A. and Salvaro, R. and Clausell, N. and Silvello, D. and Santos, K. G. and Rohde, L. E.	Impact of β-2 Thr164Ile and combined β-adrenergic receptor polymorphisms on prognosis in a cohort of heart failure outpatients	2010	Brazilian Journal of Medical and Biological Research	43	6
Cavallari, L. H. and Momary, K. M. and Groo, V. L. and Viana, M. A. G. and Camp, J. R. and Stamos, T. D.	Association of β-blocker dose with serum procollagen concentrations and cardiac response to spironolactone in patients with heart failure	2007	Pharmacotherapy	27	6
Chin, K. L. and Skiba, M. and Reid, C. M. and Tonkin, A. and Hopper, I. and Mariani, J. A. and Liew, D.	Mind the Gap: Mismatches Between Clinicians and Patients in Heart Failure Medication Management	2018	Cardiovascular Drugs and Therapy	32	1
Dobre, D. and Haaijer-Ruskamp, F. M. and Voors, A. A. and van Veldhuisen, D. J.	β-Adrenoceptor antagonists in elderly patients with heart failure: a critical review of their efficacy and tolerability	2007	Drugs & Aging	24	12
Franco Pelaez, J. A. and Cortes Garcia, M. and Romero Daza, A. M. and Martin Mariscal, M. L. and Garcia Ropero, A. and Lopez Castillo, M. and Palfy, J. A. and Pello Lazaro, A. M. and Taibo Urquia, M. and Briongos Figuero, S. and Farre, J.	Relationship between different doses of beta-blockers and prognosis in elderly patients with reduced ejection fraction	2016	International Journal of Cardiology	220
Franke, J. and Meyer, B. and Frankenstein, L. and Koerner, E. and Froehlich, H. and Tschierschke, R. and Nelles, M. and Katus, H. A. and Zugck, C.	Assessment of drug dosages and long-term outcome of chronic heart failure in elderly patients	2012	European Heart Journal	33
Fu, M.	Beta-blocker therapy in heart failure in the elderly	2008	International Journal of Cardiology	125	2
Hartmann, Camila and Bosch, Natasha Ludmila and de AragÃ£o Miguita, Luara and Tierie, Elise and Zytinski, LÃ­dia and Baena, Cristina Pellegrino	The effect of ivabradine therapy on heart failure patients with reduced ejection fraction: a systematic review and meta-analysis	2018	International Journal of Clinical Pharmacy	40	6
Howlett, J. G.	The time has finally come to prioritize drug initiation before dose titration for patients with heart failure and reduced ejection fraction	2020	European Journal of Heart Failure	22	8
Kim, M. S. and Choi, H. I. and Park, J. O. and Kim, J. H. and Jeong, Y. J. and Kim, J. J.	Relationship between neurohormonal blockade dose and clinical outcome in patients with heart failure with recovered ejection fraction	2015	Circulation	132
Krum, H. and Shi, H. and Pitt, B. and McMurray, J. and Swedberg, K. and Van Veldhuisen, D. and Vincent, J. and Zannad, F.	Does eplerenone provide additional clinical benefit in patients with mild symptoms of systolic heart failure already receiving optimal background drug therapy?: Analysis Of EMPHASIS-HF	2011	Circulation	124	21
Krum, H. and Shi, H. and Pitt, B. and McMurray, J. and Swedberg, K. and Van Veldhuisen, D. J. and Vincent, J. and Pocock, S. and Zannad, F.	Clinical benefit of eplerenone in patients with mild symptoms of systolic heart failure already receiving optimal best practice background drug therapy analysis of the EMPHASIS-HF study	2013	Circulation: Heart Failure	6	4
Lim, H. Y. and Ong, K. X. and Daniel Yeo, P. S.	Lack of incremental clinical benefit of high-dose compared to low-dose beta-blockers on mortality and readmission in elderly patients with heart failure	2013	Journal of Cardiac Failure	19	8
Maria Romero Daza, A. A. and Cortes Garcia, M. and Franco, J. A. and Palfy, J. A. and De La Cruz, E. and Avila, P. and Martin, M. L. and Briongos, S. and Hernandez, I. and Farre, J. A.	Importance of beta-blocker therapy optimization in elderly patients with left ventricular systolic dysfunction	2015	European Journal of Heart Failure	17	`
McAlister, F. A. and Wiebe, N. and Ezekowitz, J. A. and Leung, A. A. and Armstrong, P. W. and McAlister, Finlay A. and Wiebe, Natasha and Ezekowitz, Justin A. and Leung, Alexander A. and Armstrong, Paul W.	Meta-analysis: beta-blocker dose, heart rate reduction, and death in patients with heart failure	2009	Annals of Internal Medicine	150	11
Memon, A. and Sharma, P. and Gilbert, J. and Pettyjohn, E. and Whelan, M. and Nyamndi, B. and Kemper, S. and Carter, W. H.	Evaluation of clinical and social factors for pa-tients taking very low dose of beta blockers for systolic heart failure	2018	Journal of General Internal Medicine	33	2
Nguyen, M. and Rumjaun, S. and Lowe-Jones, R. and Ster, I. C. and Rosano, G. and Anderson, L. and Banerjee, D.	Management and outcomes of heart failure patients with CKD: experience from an inter-disciplinary clinic	2020	ESC Heart Failure	7	5
Pascual-Figal, D. A. and Redondo, B. and Caro, C. and Manzano, S. and Garrido, I. P. and Ruiperez, J. A. and Valdes, M.	Comparison of late mortality in hospitalized patients >70 years of age with systolic heart failure receiving beta blockers versus those not receiving beta blockers	2008	American Journal of Cardiology	102	12
Romero Daza, A. and Franco Pelaez, J. and Cortes Garcia, M. and Palfy, J. A. and Garcia Ropero, A. and Martin Mariscal, M. L. and Lopez Garcia, M. and Farre Muncharaz, J.	Importance of Beta-Blocker therapy optimization in elderly patients with severe left ventricular dysfunction: Is the dose important?	2016	European Heart Journal	37
Shinde, A. A. and Anderson, A. S.	Treatment of Hypertension in Heart Failure with Preserved Ejection Fraction: Role of the Kidney	2008	Heart Failure Clinics	4	4
Simoes, A. V. and Sargento, L. and Longo, S. and Lousada, N. and Palma Reis, R.	Systolic heart failure outpatients on ACEi/ARB+b-Blocker low dose (<50%), ivabradine addition improves survival	2016	European Journal of Heart Failure	18
Valentova, M. and Godoy, B. M. W. and Ebner, N. and Vatic, M. and Emami, A. and Evertz, R. and Loncar, G. and Macedo, T. G. and Doehner, W. and Sandek, A. and Anker, S. D. and Von Haehling, S.	Lower body mass index (BMI) is associated with suboptimal medication dosing in patients with heart failure: A possible contributor to the obesity paradox	2018	Journal of Cachexia, Sarcopenia and Muscle	9	6
Varian, K. D. and Ji, X. and Grodin, J. L. and Verbrugge, F. H. and Milinovich, A. and Kattan, M. W. and Tang, W. H. W.	Resting heart rate in ambulatory heart failure with reduced ejection fraction treated with beta-blockers	2020	ESC Heart Failure	7	5
Yamamoto, K.	beta-Blocker therapy in heart failure with preserved ejection fraction: Importance of dose and duration	2015	Journal of Cardiology	66	3
Ajam, T. and Ajam, S. and Devaraj, S. and Fudim, M. and Kamalesh, M.	Effect on Mortality of Higher Versus Lower β-Blocker (Metoprolol Succinate or Carvedilol) Dose in Patients With Heart Failure	2018	American Journal of Cardiology	122	6
Ajam, T. and Ajam, S. and Devaraj, S. and Mohammed, K. and Sawada, S. and Kamalesh, M.	Effect of carvedilol vs metoprolol succinate on mortality in heart failure with reduced ejection fraction	2018	American Heart Journal	199
Schimmer, J. J. and Billups, S. J. and Delate, T.	Beta-blocker therapy in patients with left ventricular systolic dysfunction and chronic obstructive lung disease in an ambulatory care setting	2009	Pharmacy Practice	7	4
McAlister, F. A. and Savu, A. and Ezekowitz, J. A. and Armstrong, P. W. and Kaul, P.	The hospital frailty risk score in patients with heart failure is strongly associated with outcomes but less so with pharmacotherapy	2020	Journal of Internal Medicine	287	3
Zhou, Y. and Yang, M. and Chen, T. and Dong, B. R.	Efficacy and safety of different doses of metoprolol for patients with chronic heart failure	2007	Chinese Journal of Evidence-Based Medicine	7	6

## Sheet: Table 3-5 
Table 3.5. Articles used for most common definition of dose intensity for bisoprolol (30 studies)
AUTHORS	TITLE	YEAR	JOURNAL	VOLUME	ISSUE
Anand, I. and Ardell, J. L. and Gregory, D. and Libbus, I. and Dicarlo, L. and Premchand, R. and Sharma, K. and Mittal, S. and Monteiro, R.	EFFECTS OF SYMPATHETIC BLOCKADE ON RESPONSIVENESS TO VNS IN PATIENTS WITH HEART FAILURE AND REDUCED EJECTION FRACTION	2020	Journal of the American College of Cardiology	75	11
Biolo, A. and Clausell, N. and Santos, K. G. and Salvaro, R. and Ashton-Prolla, P. and Borges, A. and Rohde, L. E.	Impact of β1-Adrenergic Receptor Polymorphisms on Susceptibility to Heart Failure, Arrhythmogenesis, Prognosis, and Response to Beta-Blocker Therapy	2008	American Journal of Cardiology	102	6
Biolo, A. and Salvaro, R. and Clausell, N. and Silvello, D. and Santos, K. G. and Rohde, L. E.	Impact of β-2 Thr164Ile and combined β-adrenergic receptor polymorphisms on prognosis in a cohort of heart failure outpatients	2010	Brazilian Journal of Medical and Biological Research	43	6
Cavallari, L. H. and Momary, K. M. and Groo, V. L. and Viana, M. A. G. and Camp, J. R. and Stamos, T. D.	Association of β-blocker dose with serum procollagen concentrations and cardiac response to spironolactone in patients with heart failure	2007	Pharmacotherapy	27	6
Chin, K. L. and Skiba, M. and Reid, C. M. and Tonkin, A. and Hopper, I. and Mariani, J. A. and Liew, D.	Mind the Gap: Mismatches Between Clinicians and Patients in Heart Failure Medication Management	2018	Cardiovascular Drugs and Therapy	32	1
Dobre, D. and Haaijer-Ruskamp, F. M. and Voors, A. A. and van Veldhuisen, D. J.	β-Adrenoceptor antagonists in elderly patients with heart failure: a critical review of their efficacy and tolerability	2007	Drugs & Aging	24	12
Franco Pelaez, J. A. and Cortes Garcia, M. and Romero Daza, A. M. and Martin Mariscal, M. L. and Garcia Ropero, A. and Lopez Castillo, M. and Palfy, J. A. and Pello Lazaro, A. M. and Taibo Urquia, M. and Briongos Figuero, S. and Farre, J.	Relationship between different doses of beta-blockers and prognosis in elderly patients with reduced ejection fraction	2016	International Journal of Cardiology	220
Franke, J. and Meyer, B. and Frankenstein, L. and Koerner, E. and Froehlich, H. and Tschierschke, R. and Nelles, M. and Katus, H. A. and Zugck, C.	Assessment of drug dosages and long-term outcome of chronic heart failure in elderly patients	2012	European Heart Journal	33
Fu, M.	Beta-blocker therapy in heart failure in the elderly	2008	International Journal of Cardiology	125	2
Hartmann, Camila and Bosch, Natasha Ludmila and de AragÃ£o Miguita, Luara and Tierie, Elise and Zytinski, LÃ­dia and Baena, Cristina Pellegrino	The effect of ivabradine therapy on heart failure patients with reduced ejection fraction: a systematic review and meta-analysis	2018	International Journal of Clinical Pharmacy	40	6
Howlett, J. G.	The time has finally come to prioritize drug initiation before dose titration for patients with heart failure and reduced ejection fraction	2020	European Journal of Heart Failure	22	8
Kim, M. S. and Choi, H. I. and Park, J. O. and Kim, J. H. and Jeong, Y. J. and Kim, J. J.	Relationship between neurohormonal blockade dose and clinical outcome in patients with heart failure with recovered ejection fraction	2015	Circulation	132
Krum, H. and Shi, H. and Pitt, B. and McMurray, J. and Swedberg, K. and Van Veldhuisen, D. and Vincent, J. and Zannad, F.	Does eplerenone provide additional clinical benefit in patients with mild symptoms of systolic heart failure already receiving optimal background drug therapy?: Analysis Of EMPHASIS-HF	2011	Circulation	124	21
Krum, H. and Shi, H. and Pitt, B. and McMurray, J. and Swedberg, K. and Van Veldhuisen, D. J. and Vincent, J. and Pocock, S. and Zannad, F.	Clinical benefit of eplerenone in patients with mild symptoms of systolic heart failure already receiving optimal best practice background drug therapy analysis of the EMPHASIS-HF study	2013	Circulation: Heart Failure	6	4
Lim, H. Y. and Ong, K. X. and Daniel Yeo, P. S.	Lack of incremental clinical benefit of high-dose compared to low-dose beta-blockers on mortality and readmission in elderly patients with heart failure	2013	Journal of Cardiac Failure	19	8
Maria Romero Daza, A. A. and Cortes Garcia, M. and Franco, J. A. and Palfy, J. A. and De La Cruz, E. and Avila, P. and Martin, M. L. and Briongos, S. and Hernandez, I. and Farre, J. A.	Importance of beta-blocker therapy optimization in elderly patients with left ventricular systolic dysfunction	2015	European Journal of Heart Failure	17	`
McAlister, F. A. and Wiebe, N. and Ezekowitz, J. A. and Leung, A. A. and Armstrong, P. W. and McAlister, Finlay A. and Wiebe, Natasha and Ezekowitz, Justin A. and Leung, Alexander A. and Armstrong, Paul W.	Meta-analysis: beta-blocker dose, heart rate reduction, and death in patients with heart failure	2009	Annals of Internal Medicine	150	11
Memon, A. and Sharma, P. and Gilbert, J. and Pettyjohn, E. and Whelan, M. and Nyamndi, B. and Kemper, S. and Carter, W. H.	Evaluation of clinical and social factors for pa-tients taking very low dose of beta blockers for systolic heart failure	2018	Journal of General Internal Medicine	33	2
Nguyen, M. and Rumjaun, S. and Lowe-Jones, R. and Ster, I. C. and Rosano, G. and Anderson, L. and Banerjee, D.	Management and outcomes of heart failure patients with CKD: experience from an inter-disciplinary clinic	2020	ESC Heart Failure	7	5
Pascual-Figal, D. A. and Redondo, B. and Caro, C. and Manzano, S. and Garrido, I. P. and Ruiperez, J. A. and Valdes, M.	Comparison of late mortality in hospitalized patients >70 years of age with systolic heart failure receiving beta blockers versus those not receiving beta blockers	2008	American Journal of Cardiology	102	12
Romero Daza, A. and Franco Pelaez, J. and Cortes Garcia, M. and Palfy, J. A. and Garcia Ropero, A. and Martin Mariscal, M. L. and Lopez Garcia, M. and Farre Muncharaz, J.	Importance of Beta-Blocker therapy optimization in elderly patients with severe left ventricular dysfunction: Is the dose important?	2016	European Heart Journal	37
Shinde, A. A. and Anderson, A. S.	Treatment of Hypertension in Heart Failure with Preserved Ejection Fraction: Role of the Kidney	2008	Heart Failure Clinics	4	4
Simoes, A. V. and Sargento, L. and Longo, S. and Lousada, N. and Palma Reis, R.	Systolic heart failure outpatients on ACEi/ARB+b-Blocker low dose (<50%), ivabradine addition improves survival	2016	European Journal of Heart Failure	18
Valentova, M. and Godoy, B. M. W. and Ebner, N. and Vatic, M. and Emami, A. and Evertz, R. and Loncar, G. and Macedo, T. G. and Doehner, W. and Sandek, A. and Anker, S. D. and Von Haehling, S.	Lower body mass index (BMI) is associated with suboptimal medication dosing in patients with heart failure: A possible contributor to the obesity paradox	2018	Journal of Cachexia, Sarcopenia and Muscle	9	6
Varian, K. D. and Ji, X. and Grodin, J. L. and Verbrugge, F. H. and Milinovich, A. and Kattan, M. W. and Tang, W. H. W.	Resting heart rate in ambulatory heart failure with reduced ejection fraction treated with beta-blockers	2020	ESC Heart Failure	7	5
Yamamoto, K.	beta-Blocker therapy in heart failure with preserved ejection fraction: Importance of dose and duration	2015	Journal of Cardiology	66	3
Cortes Garcia, M. and Romero, A. M. and Franco, J. A. and Palfy, J. A. and Garcia, A. and Martin, M. L. and Lopez, M. and Avila, P. and De La Cruz, E. and Farre, J.	Beta-blocker therapy optimization in elderly patients with left ventricular systolic dysfunction	2015	European Heart Journal	36
Suk-Won Choi, S. W. and Shim, W. J. and Choi, D. J. and Kim, Y. J. and Yoo, B. S. and Kim, J. H. and Hwang, K. K. and Jeon, H. G. and Shin, M. S. and Ryu, K. H.	Different effect of low or high dose beta blockers on heart failure with reduced ejection fraction according to baseline heart rate	2014	European Journal of Heart Failure	16
Dobre, D. and DeJongste, M. J. L. and Lucas, C. and Cleuren, G. and Van Veldhuisen, D. J. and Ranchor, A. V. and Haaijer-Ruskamp, F.	Effectiveness of beta-blocker therapy in daily practice patients with advanced chronic heart failure; is there an effect-modification by age?	2007	British Journal of Clinical Pharmacology	63	3
McAlister, F. A. and Savu, A. and Ezekowitz, J. A. and Armstrong, P. W. and Kaul, P.	The hospital frailty risk score in patients with heart failure is strongly associated with outcomes but less so with pharmacotherapy	2020	Journal of Internal Medicine	287	3

## Sheet: Table 3-6 
Table 3-6. Articles used for most common definition of dose intensity for other beta-blockers
Articles used for most common definition of dose intensity for Nebivolol (2 studies)
AUTHORS	TITLE	YEAR	JOURNAL	VOLUME	ISSUE
Franco Pelaez, J. A. and Cortes Garcia, M. and Romero Daza, A. M. and Martin Mariscal, M. L. and Garcia Ropero, A. and Lopez Castillo, M. and Palfy, J. A. and Pello Lazaro, A. M. and Taibo Urquia, M. and Briongos Figuero, S. and Farre, J.	Relationship between different doses of beta-blockers and prognosis in elderly patients with reduced ejection fraction	2016	International Journal of Cardiology	220
Krum, H. and Shi, H. and Pitt, B. and McMurray, J. and Swedberg, K. and Van Veldhuisen, D. J. and Vincent, J. and Pocock, S. and Zannad, F.	Clinical benefit of eplerenone in patients with mild symptoms of systolic heart failure already receiving optimal best practice background drug therapy analysis of the EMPHASIS-HF study	2013	Circulation: Heart Failure	6	4
Articles used for most common definition of dose intensity for Atenolol (3 studies)
AUTHORS	TITLE	YEAR	JOURNAL	VOLUME	ISSUE
Cavallari, L. H. and Momary, K. M. and Groo, V. L. and Viana, M. A. G. and Camp, J. R. and Stamos, T. D.	Association of β-blocker dose with serum procollagen concentrations and cardiac response to spironolactone in patients with heart failure	2007	Pharmacotherapy	27	6
Lam, P. H. and Dooley, D. and Tsimploulis, A. and Sheriff, H. and Faselis, C. and Deedwania, P. and Fonarow, G. C. and Ahmed, A.	High-dose beta-blockers (BB) and outcomes in patients with heart failure and preserved ejection fraction (HFPEF) and heart rate ≥70 beats per minute (BPM)	2018	Journal of the American College of Cardiology	71	11
Lam, P. H. and Gupta, N. and Dooley, D. J. and Singh, S. and Deedwania, P. and Zile, M. R. and Bhatt, D. L. and Morgan, C. J. and Pitt, B. and Fonarow, G. C. and Ahmed, A.	Role of High-Dose Beta-Blockers in Patients with Heart Failure with Preserved Ejection Fraction and Elevated Heart Rate	2018	American Journal of Medicine	131	12
Articles used for most common definition of dose intensity for Acebutolol (2 studies)
AUTHORS	TITLE	YEAR	JOURNAL	VOLUME	ISSUE
McAlister, F. A. and Savu, A. and Ezekowitz, J. A. and Armstrong, P. W. and Kaul, P.	The hospital frailty risk score in patients with heart failure is strongly associated with outcomes but less so with pharmacotherapy	2020	Journal of Internal Medicine	287	3
Sin, D. D. and McAlister, F. A.	The effects of beta-blockers on morbidity and mortality in a population-based cohort of 11,942 elderly patients with heart failure	2002	American Journal of Medicine	113	8
Articles used for most common definition of dose intensity for Propranolol (2 studies)
AUTHORS	TITLE	YEAR	JOURNAL	VOLUME	ISSUE
McAlister, F. A. and Savu, A. and Ezekowitz, J. A. and Armstrong, P. W. and Kaul, P.	The hospital frailty risk score in patients with heart failure is strongly associated with outcomes but less so with pharmacotherapy	2020	Journal of Internal Medicine	287	3
Sin, D. D. and McAlister, F. A.	The effects of beta-blockers on morbidity and mortality in a population-based cohort of 11,942 elderly patients with heart failure	2002	American Journal of Medicine	113	8
Articles used for most common definition of dose intensity for Sotalol (2 studies)
AUTHORS	TITLE	YEAR	JOURNAL	VOLUME	ISSUE
McAlister, F. A. and Savu, A. and Ezekowitz, J. A. and Armstrong, P. W. and Kaul, P.	The hospital frailty risk score in patients with heart failure is strongly associated with outcomes but less so with pharmacotherapy	2020	Journal of Internal Medicine	287	3
Sin, D. D. and McAlister, F. A.	The effects of beta-blockers on morbidity and mortality in a population-based cohort of 11,942 elderly patients with heart failure	2002	American Journal of Medicine	113	8
Articles used for most common definition of dose intensity for Timolol (2 studies)
AUTHORS	TITLE	YEAR	JOURNAL	VOLUME	ISSUE
McAlister, F. A. and Savu, A. and Ezekowitz, J. A. and Armstrong, P. W. and Kaul, P.	The hospital frailty risk score in patients with heart failure is strongly associated with outcomes but less so with pharmacotherapy	2020	Journal of Internal Medicine	287	3
Sin, D. D. and McAlister, F. A.	The effects of beta-blockers on morbidity and mortality in a population-based cohort of 11,942 elderly patients with heart failure	2002	American Journal of Medicine	113	8
Articles used for most common definition of dose intensity for Labetalol (1 studies)
AUTHORS	TITLE	YEAR	JOURNAL	VOLUME	ISSUE
Dobre, D. and van Veldhuisen, D. J. and Mordenti, G. and Vintila, M. and Haaijer-Ruskamp, F. M. and Coats, A. J. S. and Poole-Wilson, P. A. and Flather, M. D.	Tolerability and dose-related effects of nebivolol in elderly patients with heart failure: Data from the Study of the Effects of Nebivolol Intervention on Outcomes and Rehospitalisation in Seniors with Heart Failure (SENIORS) trial	2007	American Heart Journal	154	1
