# Supplementary material for: How do we define high and low dose intensity of heart failure medications: a scoping review
Source: BMC Cardiovasc Disord. 2023 Sep 27;23:478. doi: 10.1186/s12872-023-03514-2 (PMC10523693; doi:10.1186/s12872-023-03514-2)
Supplement: Supplementary file 4 — Supplementary Material 4 [file 12872_2023_3514_MOESM4_ESM.xlsx]

## Sheet: Title and Legends
	Supplemental file 4: List of the articles for angiotensin-converting enzyme inhibitors (ACEi) for How do we define high and low dose intensity of heart failure medications: a scoping review Min Ji Kwaka, Qian Wangb, Chukwuma Onyebekec, Travis Holderd, Parag Goyalc, Rajender Aparasue, Abhjeet Dhoblef, Holly M. Holmesa a. Division of Geriatric and Palliative Medicine, McGovern Medical School, The U…
	Table 4-1. Articles used for ACEi Table 4-2. Articles used for most common definition of dose intensity for enalapril (23 studies) Table 4-3. Articles used for most common definition of dose intensity for captopril (25 studies) Table 4-4. Articles used for most common definition of dose intensity for perindopril (16 studies) Table 4-5. Articles used for most common definition of dose intensity fo…

## Sheet: Table 4-1
Table 4-1. Articles used for ACE-inhibitors
AUTHORS	TITLE	YEAR	JOURNAL	VOLUME	ISSUE
The RALES Investigators	Effectiveness of spironolactone added to an angiotensin-converting enzyme inhibitor and a loop diuretic for severe chronic congestive heart failure (the Randomized Aldactone Evaluation Study [RALES])	1996	American journal of cardiology	78	8
Renin Report	Renin academy hosts topical workshop session at ESH 2006	2006	JRAAS - Journal of the Renin-Angiotensin-Aldosterone System	7	2
Heart Failure Society of America	Section 7: Heart Failure in Patients With Reduced Ejection Fraction	2010	Journal of Cardiac Failure	16	6
Allal, J. and Pornin, M. and Rossi, F.	Determination of the optimal dose of captopril in the treatment of severe cardiac failure by hourly haemodynamic monitoring	1984	Archives des Maladies du Coeur et des Vaisseaux	77	4
Anand, I. S. and Florea, V. G.	Traditional and Novel Approaches to Management of Heart Failure: Successes and Failures	2008	Cardiology Clinics	26	1
Aronow, W. S.	Epidemiology, pathophysiology, prognosis, and treatment of systolic and diastolic heart failure	2006	Cardiology in Review	14	3
Aronow, W. S. and Frishman, W. H. and Cheng-Lai, A.	Cardiovascular drug therapy in the elderly	2007	Cardiology in Review	15	4
Balion, C. M. and McKelvie, R. S. and Reichert, S. and Santaguida, P. and Booker, L. and Worster, A. and Raina, P. and McQueen, M. J. and Hill, S.	Monitoring the response to pharmacologic therapy in patients with stable chronic heart failure: Is BNP or NT-proBNP a useful assessment tool?	2008	Clinical Biochemistry	41	4
Baruch, L. and Anand, I. and Cohen, I. S. and Ziesche, S. and Judd, D. and Cohn, J. N.	Augmented short- and long-term hemodynamic and hormonal effects of an angiotensin receptor blocker added to angiotensin converting enzyme inhibitor therapy in patients with heart failure. Vasodilator Heart Failure Trial (V-HeFT) Study Group	1999	Circulation	99	20
Baruch, L. and Kunamneni, P.	Beta-blockers in heart failure: is more better?	2004	Current Heart Failure Reports	1	2
Ben Zadok, O. I. and Murninkas, D. and Lakobishvili, Z. and Jino, H. and Yohananov, E. and Birkenfeld, S. and Hasdai, D.	Characteristics associated with upper-range doses of beta-blockers and angiotensin-renin inhibitors in reduced ejection fraction	2020	Israel Medical Association Journal	22	7
Berger, R. and Kuchling, G. and Frey, B. and Kozanly, I. and Pacher, R. and Stanek, B.	ACE inhibitor dosage at the time of listing predicts survival	2000	Journal of Heart & Lung Transplantation	19	2
Bernardez-Pereira, S. and Ramires, F. J. A. and de Melo, R. F. T. and Pereira-Barretto, A. C.	Was the Enalapril Dose Too Low in the PARADIGM-HF Trial?	2018	Cardiology in Review	26	4
Blankstein, R. and Bakris, G. L.	Changes in Kidney Function Following Heart Failure Treatment: Focus on Renin-Angiotensin System Blockade	2008	Heart Failure Clinics	4	4
Bocchi, E. and Moura, L. and Guimaraes, G. and Conceicao Souza, G. E. and Ramires, J. A.	Beneficial effects of high doses of growth hormone in the introduction and optimization of medical treatment in decompensated congestive heart failure	2006	International Journal of Cardiology	110	3
Breathett, K. and Sturdivant, R. and Carpenter, D. and Foraker, R. and Binkley, P. and Abraham, W. T.	High dose guideline-directed medical therapy for heart failure at discharge improves 1-year mortality in African-Americans but not hypertensive patients	2014	Circulation	130
Brilla, C. and KrÃ¤mer, B. and Hoffmeister, H. M. and MÃ¼ller-Schauenburg, W. and Risler, T. and Seipel, L.	Low-dose enalapril as additional medication in severe chronic heart failure	1990	Deutsche medizinische wochenschrift (1946)	115	8
Brilla, C. G. and KrÃ¤mer, B. and Risler, T. and Seipel, L.	Low-dose enalapril in severe chronic heart failure	1991	Zeitschrift fur kardiologie	80
Bungard, T. J. and McAlister, F. A. and Johnson, J. A. and Tsuyuki, R. T.	Underutilisation of ACE inhibitors in patients with congestive heart failure	2001	Drugs	61	14
Butler, J. and Forman, D. E. and Abraham, W. T. and Gottlieb, S. S. and Loh, E. and Massie, B. M. and O'Connor, C. M. and Rich, M. W. and Stevenson, L. W. and Wang, Y. and Young, J. B. and Krumholz, H. M.	Relationship between heart failure treatment and development of worsening renal function among hospitalized patients	2004	American Heart Journal	147	2
Butler, J. and Khadim, G. and Belue, R. and Chomsky, D. and Dittus, R. S. and Griffin, M. and Wilson, J. R.	Tolerability to beta-blocker therapy among heart failure patients in clinical practice	2003	Journal of Cardiac Failure	9	3
Chen, Y. T. and Wang, Y. and Radford, M. J. and Krumholz, H. M.	Angiotensin-converting enzyme inhibitor dosages in elderly patients with heart failure	2001	American Heart Journal	141	3
Cheng, J. W. M. and Nayar, M.	A review of heart failure management in the elderly population	2009	American Journal Geriatric Pharmacotherapy	7	5
Chin, K. L. and Skiba, M. and Reid, C. M. and Tonkin, A. and Hopper, I. and Mariani, J. A. and Liew, D.	Mind the Gap: Mismatches Between Clinicians and Patients in Heart Failure Medication Management	2018	Cardiovascular Drugs and Therapy	32	1
Cleland, J. G. and Armstrong, P. and Horowitz, J. D. and Massie, B. and Packer, M. and Poole-Wilson, P. A. and RydÃ©n, L.	Baseline clinical characteristics of patients recruited into the assessment of treatment with lisinopril and survival study	1999	European journal of heart failure	1	1
Cleland, J. G. and Thygesen, K. and Uretsky, B. F. and Armstrong, P. and Horowitz, J. D. and Massie, B. and Packer, M. and Poole-Wilson, P. A. and Ryden, L. and investigators, Atlas	Cardiovascular critical event pathways for the progression of heart failure; a report from the ATLAS study	2001	European Heart Journal	22	17
Clement, D. L. and De Buyzere, M. and Tomas, M. and Vanavermaete, G.	Long-term effects of clinical outcome with low and high dose in the Captopril in Heart Insufficient Patients Study (CHIPS)	2000	Acta Cardiologica	55	1
Cohn, J. N.	Reducing cardiovascular risk by blockade of the renin-angiotensin- aldosterone system	2007	Advances in Therapy	24	6
Cooke, G. A. and Williams, S. G. and Marshall, P. and Al-Timman, J. K. and Shelbourne, J. and Wright, D. J. and Tan, L. B.	A mechanistic investigation of ACE inhibitor dose effects on aerobic exercise capacity in heart failure patients	2002	European Heart Journal	23	17
Cortes Garcia, M. and Franco, J. A. and Martinez, J. and Lopez, M. and Devesa, A. and Taibo, M. and Briongos, S. and Rivero, A. L. and Tunon, J.	Relationship between different doses of angiotensin-converting enzyme inhibitors/angiotensin receptor blockers and prognosis in elderly patients with low ejection fraction and chronic kidney disease	2018	European Heart Journal	39
Davidson, N. C. and Coutie, W. J. and Webb, D. J. and Struthers, A. D.	Hormonal and renal differences between low dose and high dose angiotensin converting enzyme inhibitor treatment in patients with chronic heart failure	1996	Heart	75	6
De Groote, P. and Lamblin, N. and Mouquet, F. and Bauters, C.	No gender survival difference in a population of patients with chronic heart failure related to left ventricular systolic dysfunction and receiving optimal medical therapy	2008	Archives of Cardiovascular Diseases	101	4
De Vecchis, R. and Di Biase, G. and Ariano, C. and Cioppa, C. and Giasi, A. and Ciccarelli, A. and Pucciarelli, A. and Cantatrione, S.	ACE-inhibitor therapy at relatively high doses and risk of renal worsening in chronic heart failure	2011	Arquivos Brasileiros de Cardiologia	97	6
De Vecchis, R. and Di Biase, G. and Ariano, C. and Cioppa, C. and Giasi, A. and Ciccarelli, A. and Pucciarelli, A. and Cantatrione, S.	In chronic heart failure setting the potential for renal toxicity by ACE-inhibitors mostly requires the concurrent use of high doses of loop diuretics and rarely develops in the presence of diabetes	2011	European Journal of Heart Failure, Supplement	10
Dei Cas, A. and Khan, S. S. and Butler, J. and Mentz, R. J. and Bonow, R. O. and Avogaro, A. and Tschoepe, D. and Doehner, W. and Greene, S. J. and Senni, M. and Gheorghiade, M. and Fonarow, G. C.	Impact of diabetes on epidemiology, treatment, and outcomes of patients with heart failure	2015	JACC: Heart Failure	3	2
Demers, C. and Mody, A. and Teo, K. K. and McKelvie, R. S.	ACE inhibitors in heart failure: what more do we need to know?	2005	American Journal of Cardiovascular Drugs	5	6
Dhillon, S.	Eplerenone: A review of its use in patients with chronic systolic heart failure and mild symptoms	2013	Drugs	73	13
Dobre, D. and DeJongste, M. J. L. and Lucas, C. and Cleuren, G. and Van Veldhuisen, D. J. and Ranchor, A. V. and Haaijer-Ruskamp, F.	Effectiveness of Î²-blocker therapy in daily practice patients with advanced chronic heart failure; is there an effect-modification by age?	2007	British Journal of Clinical Pharmacology	63	3
Drakos, S. G. and Papamichael, C. M. and Alexopoulos, G. P. and Anastasiou-Nana, M. I. and Stathopoulos, J. V. and Nanas, J. N. and Drakos, Stavros G. and Papamichael, Christos M. and Alexopoulos, George P. and Anastasiou-Nana, Maria I. and Stathopoulos, John V. and Nanas, John N.	Effects of high doses versus standard doses of enalapril on endothelial cell function in patients with chronic congestive heart failure secondary to idiopathic dilated or ischemic cardiomyopathy	2003	American Journal of Cardiology	91	7
Du, A. X. and Westerhout, C. M. and McAlister, F. A. and Shanks, M. and Oudit, G. Y. and Paterson, D. I. and Hanninen, M. and Thomas, J. and Ezekowitz, J. A.	Titration and tolerability of sacubitril/valsartan for patients with heart failure in clinical practice	2019	Journal of Cardiovascular Pharmacology	73	3
Echemann, M. and Zannad, F. and Briancon, S. and Juilliere, Y. and Mertes, P. M. and Virion, J. M. and Villemot, J. P.	Determinants of angiotensin-converting enzyme inhibitor prescription in severe heart failure with left ventricular systolic dysfunction: the EPICAL study	2000	American Heart Journal	139	4
Emdin, M. and Aimo, A. and Gabutti, A. and Giannoni, A.	Underprescription of disease-modifying drugs in chronic heart failure: More is better?	2018	International Journal of Cardiology	254
Ess, S. M. and Luscher, T. F. and Szucs, T. D.	High dose lisinopril in heart failure: economic considerations	2002	Cardiovascular Drugs & Therapy	16	4
Follath, F.	Challenging the dogma of high target doses in the treatment of heart failure: is more always better?	2009	Archives of cardiovascular diseases	102	11
Fonseca, C. and Brito, D. and Branco, P. and FrazÃ£o, J. M. and Silva-Cardoso, J. and Bettencourt, P.	Hyperkalemia and management of renin-angiotensin-aldosterone system inhibitors in chronic heart failure with reduced ejection fraction: A systematic review	2020	Revista Portuguesa de Cardiologia	39	9
Forman, D. E. and Chander, R. B. and Lapane, K. L. and Shah, P. and Stoukides, J.	Evaluating the use of angiotensin-converting enzyme inhibitors for older nursing home residents with chronic heart failure	1998	Journal of the American Geriatrics Society	46	12
Franke, J. and Meyer, B. and Frankenstein, L. and Koerner, E. and Froehlich, H. and Tschierschke, R. and Nelles, M. and Katus, H. A. and Zugck, C.	Assessment of drug dosages and long-term outcome of chronic heart failure in elderly patients	2012	European Heart Journal	33
FrÃ¶hlich, H. and Nelges, C. and TÃ¤ger, T. and Schwenger, V. and Cebola, R. and Schnorbach, J. and Goode, K. M. and Kazmi, S. and Katus, H. A. and Cleland, J. G. F. and Clark, A. L. and Frankenstein, L.	Long-term changes of renal function in relation to ace inhibitor/angiotensin receptor blocker dosing in patients with heart failure and chronic kidney disease	2016	American Heart Journal	178
Galatius, S. and Gustafsson, F. and Nielsen, P. H. and Atar, D. and Hildebrandt, P. R.	An integrated approach to diagnosis and therapeutic management of patients with systolic heart failure in the Copenhagen metropolitan area	2002	American Heart Journal	144	2
Gelow, J. M. and Fang, J. C.	Update in the approach to and management of heart failure	2006	Southern Medical Journal	99	12
Ghali, J. K. and Dunselman, P. and Waagstein, F. and Goldstein, S. and Gotlieb, S. S. and Deedwania, P. C. and Wikstrand, J. C. and Ghali, Jalal K. and Dunselman, Peter and Waagstein, Finn and Goldstein, Sidney and Gottlieb, Stephen S. and Deedwania, Prakash C. and Wikstrand, John C.	Consistency of the beneficial effect of metoprolol succinate extended release across a wide range dose of angiotensin-converting enzyme inhibitors and digitalis	2004	Journal of Cardiac Failure	10	6
Giles, T. D. and Kerut, E. K. and Roffidal, L. E. and Jones, R. and Given, M. B. and Hutchinson, H. and Tresznewsky, O.	The influence of dose of angiotensin I-converting enzyme inhibitor on systolic blood pressure variability in heart failure: a substudy of the Assessment of Treatment with Lisinopril and Survival in heart failure (ATLAS) trial	2001	Blood Pressure Monitoring	6	2
Good, J. M. and Brady, A. J. and Noormohamed, F. H. and Oakley, C. M. and Cleland, J. G.	Effect of intense angiotensin II suppression on the diuretic response to furosemide during chronic ACE inhibition	1994	Circulation	90	1
Gori, M. and Volterrani, M. and Piepoli, M. and Senni, M.	Angiotensin receptorâ€“neprilysin inhibitor (ARNi): Clinical studies on a new class of drugs	2017	International Journal of Cardiology	226
Gradman, A. H. and Papademetriou, V.	Combined renin-angiotensin-aldosterone system inhibition in patients with chronic heart failure secondary to left ventricular systolic dysfunction	2009	American Heart Journal	157	6
Gremmler, B. and Kunert, M. and Kisters, K. and Schleiting, H. and Ulbricht, L.	Effects of AT1 receptor antagonist therapy in patients with severe heart failure pretreated with angiotensin-converting enzyme inhibitors	2003	Experimental and Clinical Cardiology	7	4
Gring, C. N. and Francis, G. S.	A hard look at angiotensin receptor blockers in heart failure	2004	Journal of the American College of Cardiology	44	9
Guentner, S. M. and Gueder, G. and Brenner, S. and Hanke, M. and Ertl, G. and Angermann, C. E. and Stork, S.	Aiming high in evidenced-based heart failure pharmacotherapy-are the guidelines right?	2013	European Journal of Heart Failure	12
Gullestad, Lars and Aukrust, PÃ¥l and Ueland, Thor and Espevik, Terje and Yee, Gail and Vagelos, Randall and FrÃ¸land, Stig S. and Fowler, Michael and Gullestad, L. and Aukrust, P. and Ueland, T. and Espevik, T. and Yee, G. and Vagelos, R. and FrÃ¸land, S. S. and Fowler, M.	Effect of high- versus low-dose angiotensin converting enzyme inhibition on cytokine levels in chronic heart failure	1999	Journal of the American College of Cardiology (JACC)	34	7
Hanon, S. and Vijayaraman, P. and Sonnenblick, E. H. and Le Jemtel, T. H.	Persistent formation of angiotensin II despite treatment with maximally recommended doses of angiotensin converting enzyme inhibitors in patients with chronic heart failure	2000	Journal of the Renin-Angiotensin-Aldosterone System	1	2
Hauptman, P. J. and Goff, Z. D. and Vidic, A. and Chibnall, J. T. and Bleske, B. E.	Variability in retail pricing of generic drugs for heart failure	2017	JAMA Internal Medicine	177	1
Hedrich, O. and Patten, R. D. and DeNofrio, D.	Current treatment options for CHF management: Focus on the renin-angiotensin-aldosterone system	2005	Current Treatment Options in Cardiovascular Medicine	7	1
Hobbs, R. E.	Results of the ATLAS study. High or low doses of ACE inhibitors for heart failure?	1998	Cleveland Clinic Journal of Medicine	65	10
Holst, D. P. and Kaye, D. and Richardson, M. and Krum, H. and Prior, D. and Aggarwal, A. and Wolfe, R. and Bergin, P.	Improved outcomes from a comprehensive management system for heart failure	2001	European Journal of Heart Failure	3	5
Howlett, J. G.	The time has finally come to prioritize drug initiation before dose titration for patients with heart failure and reduced ejection fraction	2020	European Journal of Heart Failure	22	8
Huang, C. M. and Young, M. S.	Long-term survival of non-elderly patients with severe heart failure treated with angiotensin-converting enzyme inhibitors assessment of treatment with captopril and enalapril survival study (ACESS)	2002	Circulation Journal	66	10
HÃ¼lsmann, M. and Sturm, B. and Pacher, R. and Berger, R. and Bojic, A. and Frey, B. and Stanek, B.	Long-term effect of atenolol on ejection fraction, symptoms, and exercise variables in patients with advanced left ventricular dysfunction	2001	Journal of heart and lung transplantation	20	11
Jain, A. and Mills, P. and Nunn, L. M. and Butler, J. and Luddington, L. and Ross, V. and Cliffe, P. and Ranjadayalan, K. and Timmis, A. D.	Success of a multidisciplinary heart failure clinic for initiation and up-titration of key therapeutic agents	2005	European Journal of Heart Failure	7	3
Kalidindi, S. R. and Tang, W. H. and Francis, G. S.	Drug Insight: Aldosterone-receptor antagonists in heart failure - The journey continues	2007	Nature Clinical Practice Cardiovascular Medicine	4	7
Kamen, P. W. and Krum, H. and Tonkin, A. M.	Low-dose but not high-dose captopril increases parasympathetic activity in patients with heart failure	1997	Journal of Cardiovascular Pharmacology	30	1
Katragadda, S. and Arora, R. R.	Role of angiotensin-converting enzyme inhibitors in vascular modulation: Beyond the hypertensive effects	2010	American Journal of Therapeutics	17	1
Khan, M. S. and Fonarow, G. C. and Ahmed, A. and Greene, S. J. and Vaduganathan, M. and Khan, H. and Marti, C. and Gheorghiade, M. and Butler, J.	Dose of Angiotensin-Converting Enzyme Inhibitors and Angiotensin Receptor Blockers and Outcomes in Heart Failure: A Meta-Analysis	2017	Circulation: Heart Failure	10	8
Komajda, M. and Wimart, M. C. and Thibout, E.	[The ATLAS study (Assessment of Treatment with Lisinopril and Survival); justification and objectives]	1994	Archives des Maladies du Coeur et des Vaisseaux	87
Kopecky, S. L. and Litin, S. C.	Clinical pearls in cardiology	2010	Mayo Clinic Proceedings	85	5
Kristensen, S. L. and Mogensen, U. M. and Tarnesby, G. and Gimpelewicz, C. R. and Ali, M. A. and Shao, Q. and Chiang, Y. and Jhund, P. S. and Abraham, W. T. and Dickstein, K. and et al.	Aliskiren alone or in combination with enalapril vs. enalapril among patients with chronic heart failure with and without diabetes: a subgroup analysis from the ATMOSPHERE trial	2018	European journal of heart failure	20	1
Krum, H.	Dilemmas in the drug treatment of heart failure	2000	Australian Prescriber	23	6
Krum, H.	Guidelines for management of patients with chronic heart failure in Australia	2001	Medical Journal of Australia	174	9
Krum, H. and Carson, P. and Farsang, C. and Maggioni, A. P. and Glazer, R. D. and Aknay, N. and Chiang, Y. T. and Cohn, J. N.	Effect of valsartan added to background ACE inhibitor therapy in patients with heart failure: results from Val-HeFT	2004	European Journal of Heart Failure	6	7
Krum, H. and Massie, B. and Abraham, W. T. and Dickstein, K. and Kober, L. and McMurray, J. J. V. and Desai, A. and Gimpelewicz, C. and Kandra, A. and Reimund, B. and Rattunde, H. and Armbrecht, J.	Direct renin inhibition in addition to or as an alternative to angiotensin converting enzyme inhibition in patients with chronic systolic heart failure: Rationale and design of the Aliskiren Trial to Minimize OutcomeS in Patients with HEart failuRE (ATMOSPHERE) study	2011	European Journal of Heart Failure	13	1
Krum, H. and McMurray, J. J. and Abraham, W. T. and Dickstein, K. and KÃ¸ber, L. and Desai, A. S. and Solomon, S. D. and Chiang, Y. and Gimpelewicz, C. and Reimund, B. and et al.	The Aliskiren Trial to Minimize OutcomeS in Patients with HEart failure trial (ATMOSPHERE): revised statistical analysis plan and baseline characteristics	2015	European journal of heart failure	17	10
Krum, H. and Shi, H. and Pitt, B. and McMurray, J. and Swedberg, K. and Van Veldhuisen, D. and Vincent, J. and Zannad, F.	Does eplerenone provide additional clinical benefit in patients with mild symptoms of systolic heart failure already receiving optimal background drug therapy?: Analysis Of EMPHASIS-HF	2011	Circulation	124	21
Krum, H. and Shi, H. and Pitt, B. and McMurray, J. and Swedberg, K. and Van Veldhuisen, D. J. and Vincent, J. and Pocock, S. and Zannad, F.	Clinical benefit of eplerenone in patients with mild symptoms of systolic heart failure already receiving optimal best practice background drug therapy analysis of the EMPHASIS-HF study	2013	Circulation: Heart Failure	6	4
Kulbertus, H.	[Clinical study of the month. The ATLAS study]	1999	Revue Medicale de Liege	54	12
Lam, P. H. and Dooley, D. J. and Fonarow, G. C. and Butler, J. and Bhatt, D. L. and Filippatos, G. S. and Deedwania, P. and Forman, D. E. and White, M. and Fletcher, R. D. and et al.	Similar clinical benefits from below-target and target dose enalapril in patients with heart failure in the SOLVD Treatment trial	2018	European journal of heart failure	20	2
Lam, P. H. and Packer, M. and Fonarow, G. C. and Faselis, C. and Allman, R. M. and Morgan, C. J. and Singh, S. N. and Pitt, B. and Ahmed, A.	Early Effects of Starting Doses of Enalapril in Patients with Chronic Heart Failure in the SOLVD Treatment Trial	2020	American Journal of Medicine	133	2
Lean, Q. Y. and Pham, B. and Shamsuddin, N. and Wan Ahmad, W. A.	Underutilization of angiotensin converting enzyme inhibitors among heart failure patients	2008	Medical Journal of Malaysia	63	3
Ledwidge, M. and Barry, M. and Cahill, J. and Ryan, E. and Maurer, B. and Ryder, M. and Travers, B. and Timmons, L. and McDonald, K.	Is multidisciplinary care of heart failure cost-beneficial when combined with optimal medical care?	2003	European Journal of Heart Failure	5	3
Levine, T. B. and Levine, A. B. and Keteyian, S. J. and Narins, B.	The impact of beta-receptor blocker addition to high-dose angiotensin-converting enzyme inhibitor-nitrate therapy in heart failure	1998	Clinical Cardiology	21	12
LÃ³pez-Azor, J. C. and Vicent, L. and Valero-Masa, M. J. and Esteban-FernÃ¡ndez, A. and GÃ³mez-Bueno, M. and PÃ©rez, Ã and DÃ­ez-Villanueva, P. and De-Juan, J. and Manuel-Iniesta, Ã and Bover, R. and del Prado, S. and MartÃ­nez-SellÃ©s, M.	Safety of sacubitril/valsartan initiated during hospitalization: data from a non-selected cohort	2019	ESC Heart Failure	6	6
Lteif, C. and Arwood, M. J. and Kansal, M. and Cavallari, L. H. and Desai, A. A. and Duarte, J. D.	Beta-Blocker Dose Stratifies Mortality Risk in a Racially Diverse Heart Failure Population	2020	Journal of Cardiovascular Pharmacology	75	3
Luk, A. and Ahn, E. and Soor, G. S. and Butany, J.	Dilated cardiomyopathy: A review	2009	Journal of Clinical Pathology	62	3
Luzier, A. B. and Forrest, A. and Adelman, M. and Hawari, F. I. and Schentag, J. J. and Izzo, J. L., Jr.	Impact of angiotensin-converting enzyme inhibitor underdosing on rehospitalization rates in congestive heart failure	1998	American Journal of Cardiology	82	4
Majumdar, S. R. and McAlister, F. A. and Cree, M. and Chang, W. and Packer, M. and Armstrong, P. W.	Do evidence-based treatments provide incremental benefits to patients with congestive heart failure already receiving angiotensin-converting enzyme inhibitors? A secondary analysis of one-year outcomes from the Assessment of Treatment with Lisinopril and Survival (ATLAS) study	2004	Clinical Therapeutics	26	5
Mann, D. L. and Greene, S. J. and Givertz, M. M. and Vader, J. M. and Starling, R. C. and Ambrosy, A. P. and Shah, P. and McNulty, S. E. and Mahr, C. and Gupta, D. and et al.	Sacubitril/Valsartan in Advanced Heart Failure With Reduced Ejection Fraction: rationale and Design of the LIFE Trial	2020	JACC. Heart failure	8	10
Manyemba, J. and Mangoni, A. A. and Pettingale, K. W. and Jackson, S. H.	Determinants of failure to prescribe target doses of angiotensin-converting enzyme inhibitors for heart failure	2003	European Journal of Heart Failure	5	5
Martens, P. and Verbrugge, F. H. and Nijst, P. and Bertrand, P. B. and Dupont, M. and Tang, W. H. and Mullens, W.	Feasibility and Association of Neurohumoral Blocker Up-titration After Cardiac Resynchronization Therapy	2017	Journal of Cardiac Failure	23	8
Marti, C. N. and Fonarow, G. C. and Anker, S. D. and Yancy, C. and Vaduganathan, M. and Greene, S. J. and Ahmed, A. and Januzzi, J. L. and Gheorghiade, M. and Filippatos, G. and Butler, J.	Medication dosing for heart failure with reduced ejection fraction - opportunities and challenges	2019	European Journal of Heart Failure	21	3
Massie, B. M.	Neurohormonal blockade in chronic heart failure. How much is enough? Can there be too much?	2002	Journal of the American College of Cardiology	39	1
Massie, B. M. and Armstrong, P. W. and Cleland, J. G. F. and Horowitz, J. D. and Packer, M. and Poole-Wilson, P. A. and Ryden, L.	Toleration of high doses of angiotensin-converting enzyme inhibitors in patients with chronic heart failure: results from the ATLAS trial	2001	Archives of internal medicine	161	2
Massin, E. K.	Outpatient management of congestive heart failure	1998	Texas Heart Institute Journal	25	4
McAlister, F. A. and Savu, A. and Ezekowitz, J. A. and Armstrong, P. W. and Kaul, P.	The hospital frailty risk score in patients with heart failure is strongly associated with outcomes but less so with pharmacotherapy	2020	Journal of Internal Medicine	287	3
McAlister, F. A. and Teo, K. K.	Recent advances in the drug treatment of heart failure	1998	Postgraduate Medical Journal	74	877
McCormack, J. and McAlister, F. A. and Kolber, M. R.	Higher medication doses in heart failure?	2017	Canadian Family Physician	63	1
McDonald, K. and Ledwidge, M. and Cahill, J. and Kelly, J. and Quigley, P. and Maurer, B. and Begley, F. and Ryder, M. and Travers, B. and Timmons, L. and et al.	Elimination of early rehospitalization in a randomized, controlled trial of multidisciplinary care in a high-risk, elderly heart failure population: the potential contributions of specialist care, clinical stability and optimal angiotensin-converting enzyme inhibitor dose at discharge	2001	European journal of heart failure	3	2
McMullan, R. and Silke, B.	A survey of the dose of ACE inhibitors prescribed by general physicians for patients with heart failure	2001	Postgraduate Medical Journal	77	914
McMurray, J. J. V. and Swedberg, K.	Editorial: HEAAL: The final chapter in the story of angiotensin receptor blockers in heart failure-lessons learnt from a decade of trials	2010	European Journal of Heart Failure	12	2
McNamara, D. M. and Holubkov, R. and Postava, L. and Janosko, K. and MacGowan, G. A. and Mathier, M. and Murali, S. and Feldman, A. M. and London, B.	Pharmacogenetic interactions between angiotensin-converting enzyme inhibitor therapy and the angiotensin-converting enzyme deletion polymorphism in patients with congestive heart failure	2004	Journal of the American College of Cardiology	44	10
Mehra, M. R. and Uber, P. A. and Potluri, S.	Renin angiotensin aldosterone and adrenergic modulation in chronic heart failure: contemporary concepts	2002	American Journal of the Medical Sciences	324	5
Migliavaca, C. B. and Stein, C. and Colpani, V. and Eibel, B. and Bgeginski, R. and SimÃµes, M. V. and Rohde, L. E. and Falavigna, M.	High-dose versus low-dose angiotensin converting enzyme inhibitors in heart failure: Systematic review and meta-analysis	2020	Open Heart	7	2
Morrissey, R. P. and Czer, L. and Shah, P. K.	Chronic heart failure: Current evidence, challenges to therapy, and future directions	2011	American Journal of Cardiovascular Drugs	11	3
Nair, A. P. and Timoh, T. and Fuster, V.	Contemporary medical management of systolic heart failure	2012	Circulation Journal	76	2
Nanas, J. N.	Optimal enalapril dose in heart failure patients	2002	Cardiology Review	19	1
Nanas, J. N. and Alexopoulos, G. and Anastasiou-Nana, M. I. and Karidis, K. and Tirologos, A. and Zobolos, S. and Pirgakis, V. and Anthopoulos, L. and Sideris, D. and Stamatelopoulos, S. F. and et al.	Outcome of patients with congestive heart failure treated with standard versus high doses of enalapril: a multicenter study	2000	Journal of the american college of cardiology	36	7
Nguyen, M. and Rumjaun, S. and Lowe-Jones, R. and Ster, I. C. and Rosano, G. and Anderson, L. and Banerjee, D.	Management and outcomes of heart failure patients with CKD: experience from an inter-disciplinary clinic	2020	ESC Heart Failure	7	5
Ntalianis, A. and Petropoulous, I. P. and Stamoulopoulos, I. and Repasos, E. and Maglaras, G. and Mareti, A. and Kondylis, M. and Zografos, N. and Koen, A. and Tampakis, K. and Misegiannidis, A. and Venieri, E. and Makris, N. and Kanakakis, I. and Paraskevaidis, I.	Small tolerated enalapril doses before ARNI administration predicts adverse events during ARNI up-titration	2019	European Journal of Heart Failure	21
Ouwerkerk, W. and Teng, T. H. K. and Tromp, J. and Tay, W. T. and Cleland, J. G. and van Veldhuisen, D. J. and Dickstein, K. and Ng, L. L. and Lang, C. C. and Anker, S. D. and Zannad, F. and Hung, C. L. and Sawhney, J. P. S. and Naik, A. and Shimizu, W. and Hagiwara, N. and Wander, G. S. and Anand, I. and Richards, A. M. and Voors, A. A. and Lam, C. S. P.	Effects of combined reninâ€“angiotensinâ€“aldosterone system inhibitor and beta-blocker treatment on outcomes in heart failure with reduced ejection fraction: insights from BIOSTAT-CHF and ASIAN-HF registries	2020	European Journal of Heart Failure	22	8
Ouwerkerk, W. and Voors, A. A. and Anker, S. D. and Cleland, J. G. and Dickstein, K. and Filippatos, G. and van der Harst, P. and Hillege, H. L. and Lang, C. C. and Ter Maaten, J. M. and Ng, L. L. and Ponikowski, P. and Samani, N. J. and van Veldhuisen, D. J. and Zannad, F. and Metra, M. and Zwinderman, A. H.	Determinants and clinical outcome of uptitration of ACE-inhibitors and beta-blockers in patients with heart failure: a prospective European study	2017	European Heart Journal	38	24
Pacher, R. and Globits, S. and Bergler-Klein, J. and Teufelsbauer, H. and Wutte, M. and Baumgartner, W. and Ogris, E. and Glogar, D.	Clinical and neurohumoral response of patients with severe congestive heart failure treated with two different captopril dosages	1993	European Heart Journal	14	2
Pacher, R. and Stanek, B. and Globits, S. and Berger, R. and HÃ¼lsmann, M. and Wutte, M. and Frey, B. and Schuller, M. and Hartter, E. and Ogris, E.	Effects of two different enalapril dosages on clinical, haemodynamic and neurohumoral response of patients with severe congestive heart failure	1996	European heart journal	17	8
Packer, M.	Do angiotensin-converting enzyme inhibitors prolong life in patients with heart failure treated in clinical practice?	1996	Journal of the American College of Cardiology	28	5
Packer, M.	Inferential characterization of the dose-response relationships of neurohormonal antagonists in chronic heart failure: A novel approach based on large-scale trials with active comparators	2018	International Journal of Cardiology	261
Packer, M. and Poole-Wilson, P. A. and Armstrong, P. W. and Cleland, J. G. and Horowitz, J. D. and Massie, B. M. and RydÃ©n, L. and Thygesen, K. and Uretsky, B. F.	Comparative effects of low and high doses of the angiotensin-converting enzyme inhibitor, lisinopril, on morbidity and mortality in chronic heart failure. ATLAS Study Group	1999	Circulation	100	23
Pitt, B. and Chang, P. and Grossman, W. and Dunlay, M. and Timmermans, P. B.	Rationale, background, and design of the randomized angiotensin receptor antagonist--angiotensin-converting enzyme inhibitor study (RAAS)	1996	American Journal of Cardiology	78	10
Poole-Wilson, P. A. and Uretsky, B. F. and Thygesen, K. and Cleland, J. G. and Massie, B. M. and Rydï¿½ï¿½n, L.	Mode of death in heart failure: findings from the ATLAS trial	2003	Heart (British Cardiac Society)	89	1
Rangaswamy, C. and Finn, J. I. and Koelling, T. M.	Angiotensin-converting enzyme inhibitor use in elderly patients hospitalized with heart failure and left ventricular systolic dysfunction	2005	Cardiology	103	1
Reiffel, J. A.	Drug and drug-device therapy in heart failure patients in the post-COMET and SCD-HeFT era	2005	Journal of Cardiovascular Pharmacology and Therapeutics	10
Rocchiccioli, J. P. and McMurray, J. J. V.	Medical management of advanced heart failure	2008	Progress in Palliative Care	16	5
Rochon, P. A. and Sykora, K. and Bronskill, S. E. and Mamdani, M. and Anderson, G. M. and Gurwitz, J. H. and Gill, S. and Tu, J. V. and Laupacis, A.	Use of angiotensin-converting enzyme inhibitor therapy and dose-related outcomes in older adults with new heart failure in the community	2004	Journal of General Internal Medicine	19	6
Roffman, D. S.	High-versus low-dose ACE inhibitor therapy in chronic heart failure	2004	Annals of Pharmacotherapy	38	5
Rohde, L. E. and Palombini, D. V. and Polanczyk, C. A. and Goldraich, L. A. and Clausell, N. and Rohde, Luis E. and Palombini, Dora V. and Polanczyk, Carisi A. and Goldraich, LÃ­via A. and Clausell, Nadine	A hemodynamically oriented echocardiography-based strategy in the treatment of congestive heart failure	2007	Journal of Cardiac Failure	13	8
RomÃ¡n-SÃ¡nchez, P. and Conthe, P. and GarcÃ­a-AlegrÃ­a, J. and Forteza-Rey, J. and Montero, M. and Montoto, C.	Factors influencing medical treatment of heart failure patients in Spanish internal medicine departments: A national survey	2005	QJM - Monthly Journal of the Association of Physicians	98	2
Rychlik, R. and Rulhoff, H.	Socioeconomic relevance of selected treatment strategies in patients with chronic heart failure	2005	Expert Review of Pharmacoeconomics and Outcomes Research	5	3
RydÃ©n, L. and Armstrong, P. W. and Cleland, J. G. and Horowitz, J. D. and Massie, B. M. and Packer, M. and Poole-Wilson, P. A.	Efficacy and safety of high-dose lisinopril in chronic heart failure patients at high cardiovascular risk, including those with diabetes mellitus. Results from the ATLAS trial	2000	European heart journal	21	23
Saini-Chohan, H. K. and Hatch, G. M.	Biological actions and metabolism of currently used pharmacological agents for the treatment of congestive heart failure	2009	Current Drug Metabolism	10	3
Santema, Bernadet T. and Ouwerkerk, Wouter and Tromp, Jasper and Sama, Iziah E. and Ravera, Alice and Regitz-Zagrosek, Vera and Hillege, Hans and Samani, Nilesh J. and Zannad, Faiez and Dickstein, Kenneth and Lang, Chim C. and Cleland, John G. and Ter Maaten, Jozine M. and Metra, Marco and Anker, Stefan D. and van der Harst, Pim and Ng, Leong L. and van der Meer, Peter and van Veldhuisen, Dirk J.…	Identifying optimal doses of heart failure medications in men compared with women: a prospective, observational, cohort study	2019	Lancet	394	10205
Sargento, Luis and SimÃµes, Andre and Longo, Susana and Lousada, Nuno and Reis, Roberto	Treatment with Optimal Dose Angiotensin-Converting Enzyme Inhibitors/Angiotensin Receptor Blockers Has a Positive Effect on Long-Term Survival in Older Individuals (Aged >70 Years) and Octogenarians with Systolic Heart Failure	2016	Drugs & Aging	33	9
Sato, A. and Saruta, T.	Aldosterone breakthrough during angiotensin-converting enzyme inhibitor therapy	2003	American Journal of Hypertension	16	9
Savarese, G. and Lund, L. H.	Up-titrating angiotensin-converting enzyme inhibitors in heart failure: evidence and challenges	2018	European Journal of Heart Failure	20	2
Scalone, L. and Mantovani, L. G.	Economic evaluation of high vs low dosage lisinopril in patients with chronic heart failure	2002	PharmacoEconomics - Italian Research Articles	4	2
Schmidt, S. and HÃ¼rlimann, D. and Starck, C. T. and Hindricks, G. and LÃ¼scher, T. F. and Ruschitzka, F. and Steffe, J.	Treatment with higher dosages of heart failure medication is associated with improved outcome following cardiac resynchronization therapy	2014	European Heart Journal	35	16
Schwartz, J. S. and Wang, Y. R. and Cleland, J. G. F. and Gao, L. and Weiner, M. and Poole-Wilson, P. A.	High-versus low-dose angiotensin converting enzyme inhibitor therapy in the treatment of heart failure: An economic analysis of the Assessment of Treatment with Lisinopril and Survival (ATLAS) Trial	2003	American Journal of Managed Care	9	6
Sculpher, M. J. and Poole, L. and Cleland, J. and Drummond, M. and Armstrong, P. W. and Horowitz, J. D. and Massie, B. M. and Poole-Wilson, P. A. and Ryden, L.	Low doses vs. high doses of the angiotensin converting-enzyme inhibitor lisinopril in chronic heart failure: a cost-effectiveness analysis based on the Assessment of Treatment with Lisinopril and Survival (ATLAS) study. The ATLAS Study Group	2000	European Journal of Heart Failure	2	4
Seneviratne, B. and Moore, G. A. and West, P. D.	Effect of captopril on functional mitral regurgitation in dilated heart failure: a randomised double blind placebo controlled trial	1994	British Heart Journal	72	1
Senni, M. and Gogia, H. and Martinez Selles, M. and Fischer, S. and Zilahi, Z. and Cosmi, F. and Gelev, V. and Galve Basilio, E. and Reimund, B. and Charney, A.	Effect of baseline ACEI/ARB use on the safety and tolerability of up-titrating LCZ696 over 3 vs. 6 weeks: Results from the TITRATION study	2015	European Journal of Heart Failure	17
Senni, M. and McMurray, J. J. V. and Wachter, R. and McIntyre, H. F. and Reyes, A. and Majercak, I. and Andreka, P. and Shehova-Yankova, N. and Anand, I. and Yilmaz, M. B. and Gogia, H. and Martinez-Selles, M. and Fischer, S. and Zilahi, Z. and Cosmi, F. and Gelev, V. and Galve, E. and GÃ³mez-Doblas, J. J. and Nociar, J. and Radomska, M. and Sokolova, B. and Volterrani, M. and Sarkar, A. and Reim…	Initiating sacubitril/valsartan (LCZ696) in heart failure: results of TITRATION, a double-blind, randomized comparison of two uptitration regimens	2016	European Journal of Heart Failure	18	9
Sidik, N. P. and Solomon, S. D. and Latini, R. and Maggioni, A. P. and Wright, M. and Gimpelewicz, C. R. and Pitt, B. and McMurray, J. J. V.	Effect of aliskiren in patients with heart failure according to background dose of ACE inhibitor: A retrospective analysis of the aliskiren observation of heart failure treatment (ALOFT) trial	2011	Cardiovascular Drugs and Therapy	25	4
Silva-Cardoso, J. and BrÃ¡s, D. and CanÃ¡rio-Almeida, F. and Andrade, A. and Oliveira, L. and PÃ¡dua, F. and Fonseca, C. and BraganÃ§a, N. and Carvalho, S. and Soares, R. and Santos, J. F.	Neurohormonal modulation: The new paradigm of pharmacological treatment of heart failure	2019	Revista Portuguesa de Cardiologia	38	3
Simoes, A. V. and Sargento, L. and Longo, S. and Lousada, N. and Palma Reis, R.	Systolic heart failure outpatients on ACEi/ARB+b-Blocker low dose (<50%), ivabradine addition improves survival	2016	European Journal of Heart Failure	18
Simpson, K. and Jarvis, B.	Lisinopril: a review of its use in congestive heart failure	2000	Drugs	59	5
Sin, D. D. and McAlister, F. A.	The effects of beta-blockers on morbidity and mortality in a population-based cohort of 11,942 elderly patients with heart failure	2002	American Journal of Medicine	113	8
Smith, W. H. and Ball, S. G.	ACE inhibitors in heart failure: an update	2000	Basic Research in Cardiology	95
Somberg, J. C. and Molnar, J. and Somberg, John C. and Molnar, Janos	The pharmacologic treatment of heart failure	2004	American Journal of Therapeutics	11	6
Song, H. M. and Zhang, J. and Deng, B. and Luo, M.	[Effects of angiotensin converting enzyme inhibitor with different doses on plasma brain natriuretic peptide and norepinephrine in patients with chronic heart failure]	2005	Chung-Hua i Hsueh Tsa Chih [Chinese Medical Journal]	85	25
Stanek, B. and Frey, B. and HÃ¼lsmann, M. and Berger, R. and Sturm, B. and Strametz-Juranek, J. and Bergler-Klein, J. and Moser, P. and Bojic, A. and Hartter, E. and et al.	Prognostic evaluation of neurohumoral plasma levels before and during beta-blocker therapy in advanced left ventricular dysfunction	2001	Journal of the American College of Cardiology	38	2
Tang, W. H. and Vagelos, R. H. and Yee, Y. G. and Fowler, M. B.	Impact of angiotensin-converting enzyme gene polymorphism on neurohormonal responses to high- versus low-dose enalapril in advanced heart failure	2004	American Heart Journal	148	5
Tang, W. H. W. and Francis, G. S.	Chronic heart failure: 10 Questions physicians often ask	2002	Consultant	42	6
Tang, W. H. W. and Vagelos, R. H. and Yee, Y. G. and Benedict, C. R. and Willson, K. and Liss, C. L. and LaBelle, P. and Fowler, M. B.	Neurohormonal and clinical responses to high- versus low-dose enalapril therapy in chronic heart failure	2002	Journal of the American College of Cardiology	39	1
Teng, T. H. K. and Tromp, J. and Tay, W. T. and Anand, I. and Ouwerkerk, W. and Chopra, V. and Wander, G. S. and Yap, J. J. and MacDonald, M. R. and Xu, C. F. and Chia, Y. M. and Shimizu, W. and Richards, A. M. and Voors, A. and Lam, C. S.	Prescribing patterns of evidence-based heart failure pharmacotherapy and outcomes in the ASIAN-HF registry: a cohort study	2018	The Lancet Global Health	6	9
Terrovitis, J. V. and Anastasiou-Nana, M. I. and Alexopoulos, G. P. and Tsolakis, E. J. and Margari, Z. J. and Drakos, S. G. and Tsagalou, E. P. and Papazoglou, P. and Efentakis, S. and Nanas, J. N.	Prevalence and prognostic significance of anemia in patients with congestive heart failure treated with standard vs high doses of enalapril	2006	Journal of Heart & Lung Transplantation	25	3
Thomas, S. and Geltman, E.	What is the optimal angiotensin-converting enzyme inhibitor dose in heart failure?	2006	Congestive Heart Failure	12	4
Tomlinson, B.	Optimal dosage of ACE inhibitors in older patients	1996	Drugs & Aging	9	4
Turgeon, R. D. and Kolber, M. R. and Loewen, P. and Ellis, U. and McCormack, J. P.	Higher versus lower doses of ACE inhibitors, angiotensin-2 receptor blockers and beta-blockers in heart failure with reduced ejection fraction: Systematic review and meta-analysis	2019	PLoS ONE [Electronic Resource]	14	2
Vaduganathan, M. and Desai, A. S.	Angiotensin-Neprilysin Inhibition as a Paradigm for All?	2016	Current Cardiology Reports	18	11
Valentova, M. and Godoy, B. M. W. and Ebner, N. and Vatic, M. and Emami, A. and Evertz, R. and Loncar, G. and Macedo, T. G. and Doehner, W. and Sandek, A. and Anker, S. D. and Von Haehling, S.	Lower body mass index (BMI) is associated with suboptimal medication dosing in patients with heart failure: A possible contributor to the obesity paradox	2018	Journal of Cachexia, Sarcopenia and Muscle	9	6
van Veldhuisen, D. J. and Charlesworth, A. and Crijns, H. J. and Lie, K. I. and Hampton, J. R.	Differences in drug treatment of chronic heart failure between European countries	1999	European Heart Journal	20	9
van Veldhuisen, Dirk J. and Genth-Zotz, Sabine and Brouwer, Jan and Boomsma, Frans and Netzer, Tilo and Man in â€™t Veld, Arie J. and Pinto, Yigal M. and Lie, K. I. and Crijns, Harry J. G. M. and van Veldhuisen, D. J. and Genth-Zotz, S. and Brouwer, J. and Boomsma, F. and Netzer, T. and Man In 'T Veld, A. J. and Pinto, Y. M. and Crijns, H. J.	High- versus low-dose ACE inhibition in chronic heart failure: a double-blind, placebo-controlled study of imidapril	1998	Journal of the American College of Cardiology (JACC)	32	7
Verbrugge, F. H. and Duchenne, J. and Bertrand, P. B. and Dupont, M. and Tang, W. H. W. and Mullens, W.	Uptitration of renin-angiotensin system blocker and beta-blocker therapy in patients hospitalized for heart failure with reduced versus preserved left ventricular ejection fractions	2013	American Journal of Cardiology	112	12
VÃ­tovec, J. and Å pinar, J. and Å pinarovÃ¡, L.	Heart failure and inhibition of reninâ€“angiotensinâ€“aldosterone system	2018	Cor et Vasa	60	3
Volpe, M.	Should all patients at high cardiovascular risk receive renin-angiotensin system blockers?	2012	QJM	105	1
Wachter, R. and Shah, S. J. and Cowie, M. R. and SzecsÃ¶dy, P. and Shi, V. and Ibram, G. and Zhao, Z. and Gong, J. and Klebs, S. and Pieske, B.	Angiotensin receptor neprilysin inhibition versus individualized RAAS blockade: design and rationale of the PARALLAX trial	2020	ESC Heart Failure	7	3
Wacther, R. and Fonseca, A. F. and Klebs, S. and Balas, B. and Schlienger, R. and Kap, E. and Kostev, K. and Wirta, S. B.	Characterization of sacubitril/valsartan drug utilization by strata of pre-index ACEi dose, a retrospective cohort study using a longitudinal pharmacy database from Germany	2018	Circulation	138
Werner, C. and PÃ¶ss, J. and BÃ¶hm, M.	Optimal antagonism of the renin-angiotensin-aldosterone system: Do we need dual or triple therapy?	2010	Drugs	70	10
White, C. M.	Pharmacologic, pharmacokinetic, and therapeutic differences among ACE inhibitors	1998	Pharmacotherapy	18	3
Wikstrand, J. and Wedel, H. and Ghali, J. and Deedwania, P. and Fagerberg, B. and Goldstein, S. and Gottlieb, S. and Hjalmarson, A. and Kjekshus, J. and Waagstein, F.	How should subgroup analyses affect clinical practice? Insights from the Metoprolol Succinate Controlled-Release/Extended-Release Randomized Intervention Trial in Heart Failure (MERIT-HF)	2003	Cardiac Electrophysiology Review	7	3
Witt, C. T. and Kronborg, M. B. and Nohr, E. A. and Mortensen, P. T. and Gerdes, C. and Nielsen, J. C.	Optimization of heart failure medication after cardiac resynchronization therapy and the impact on long-term survival	2015	European Heart Journal Cardiovascular Pharmacotherapy	1	3
Witte, Klaus K. and Drozd, Michael and Walker, Andrew M. N. and Patel, Peysh A. and Kearney, Jessica C. and Chapman, Sally and Sapsford, Robert J. and Gierula, John and Paton, Maria F. and Lowry, Judith and Kearney, Mark T. and Cubbon, Richard M.	Mortality Reduction Associated With Î²-Adrenoceptor Inhibition in Chronic Heart Failure Is Greater in Patients With Diabetes	2018	Diabetes Care	41	1
Yoshimura, M. and Mizuno, Y. and Nakayama, M. and Sakamoto, T. and Sugiyama, S. and Kawano, H. and Soejima, H. and Hirai, N. and Saito, Y. and Nakao, K. and Yasue, H. and Ogawa, H.	B-type natriuretic peptide as a marker of the effects of enalapril in patients with heart failure	2002	American Journal of Medicine	112	9
Zareini, B. Z. and Selmer, C. S. and Roerth, R. R. and Kristensen, S. L. K. and Holt, A. H. and Jensen, M. J. and Gislason, G. G. and Schou, M. S. and Lamberts, M. L.	Evidence-based medication among patients with heart failure and diabetes mellitus-a nationwide study	2018	European Heart Journal	39
Zuccala, G. and Onder, G. and Marzetti, E. and Monaco, M. R. and Cesari, M. and Cocchi, A. and Carbonin, P. and Bernabei, R. and Group, Gifa Study	Use of angiotensin-converting enzyme inhibitors and variations in cognitive performance among patients with heart failure	2005	European Heart Journal	26	3

## Sheet: Table 4-2
Table 4-2. Articles used for most common definition of dose intensity for enalapril (23 studies)
AUTHORS	TITLE	YEAR	JOURNAL	VOLUME	ISSUE
Chin, K. L. and Skiba, M. and Reid, C. M. and Tonkin, A. and Hopper, I. and Mariani, J. A. and Liew, D.	Mind the Gap: Mismatches Between Clinicians and Patients in Heart Failure Medication Management	2018	Cardiovascular Drugs and Therapy	32	1
Cortes Garcia, M. and Franco, J. A. and Martinez, J. and Lopez, M. and Devesa, A. and Taibo, M. and Briongos, S. and Rivero, A. L. and Tunon, J.	Relationship between different doses of angiotensin-converting enzyme inhibitors/angiotensin receptor blockers and prognosis in elderly patients with low ejection fraction and chronic kidney disease	2018	European Heart Journal	39
Dhillon, S.	Eplerenone: A review of its use in patients with chronic systolic heart failure and mild symptoms	2013	Drugs	73	13
Franke, J. and Meyer, B. and Frankenstein, L. and Koerner, E. and Froehlich, H. and Tschierschke, R. and Nelles, M. and Katus, H. A. and Zugck, C.	Assessment of drug dosages and long-term outcome of chronic heart failure in elderly patients	2012	European Heart Journal	33
Howlett, J. G.	The time has finally come to prioritize drug initiation before dose titration for patients with heart failure and reduced ejection fraction	2020	European Journal of Heart Failure	22	8
Krum, H. and Shi, H. and Pitt, B. and McMurray, J. and Swedberg, K. and Van Veldhuisen, D. and Vincent, J. and Zannad, F.	Does eplerenone provide additional clinical benefit in patients with mild symptoms of systolic heart failure already receiving optimal background drug therapy?: Analysis Of EMPHASIS-HF	2011	Circulation	124	21
Krum, H. and Shi, H. and Pitt, B. and McMurray, J. and Swedberg, K. and Van Veldhuisen, D. J. and Vincent, J. and Pocock, S. and Zannad, F.	Clinical benefit of eplerenone in patients with mild symptoms of systolic heart failure already receiving optimal best practice background drug therapy analysis of the EMPHASIS-HF study	2013	Circulation: Heart Failure	6	4
McMullan, R. and Silke, B.	A survey of the dose of ACE inhibitors prescribed by general physicians for patients with heart failure	2001	Postgraduate Medical Journal	77	914
Nguyen, M. and Rumjaun, S. and Lowe-Jones, R. and Ster, I. C. and Rosano, G. and Anderson, L. and Banerjee, D.	Management and outcomes of heart failure patients with CKD: experience from an inter-disciplinary clinic	2020	ESC Heart Failure	7	5
Sargento, Luis and SimÃµes, Andre and Longo, Susana and Lousada, Nuno and Reis, Roberto	Treatment with Optimal Dose Angiotensin-Converting Enzyme Inhibitors/Angiotensin Receptor Blockers Has a Positive Effect on Long-Term Survival in Older Individuals (Aged >70 Years) and Octogenarians with Systolic Heart Failure	2016	Drugs & Aging	33	9
Simoes, A. V. and Sargento, L. and Longo, S. and Lousada, N. and Palma Reis, R.	Systolic heart failure outpatients on ACEi/ARB+b-Blocker low dose (<50%), ivabradine addition improves survival	2016	European Journal of Heart Failure	18
Teng, T. H. K. and Tromp, J. and Tay, W. T. and Anand, I. and Ouwerkerk, W. and Chopra, V. and Wander, G. S. and Yap, J. J. and MacDonald, M. R. and Xu, C. F. and Chia, Y. M. and Shimizu, W. and Richards, A. M. and Voors, A. and Lam, C. S.	Prescribing patterns of evidence-based heart failure pharmacotherapy and outcomes in the ASIAN-HF registry: a cohort study	2018	The Lancet Global Health	6	9
The RALES Investigators	Effectiveness of spironolactone added to an angiotensin-converting enzyme inhibitor and a loop diuretic for severe chronic congestive heart failure (the Randomized Aldactone Evaluation Study [RALES])	1996	American journal of cardiology	78	8
Dobre, D. and DeJongste, M. J. L. and Lucas, C. and Cleuren, G. and Van Veldhuisen, D. J. and Ranchor, A. V. and Haaijer-Ruskamp, F.	Effectiveness of β-blocker therapy in daily practice patients with advanced chronic heart failure; is there an effect-modification by age?	2007	British Journal of Clinical Pharmacology	63	3
Kalidindi, S. R. and Tang, W. H. and Francis, G. S.	Drug Insight: Aldosterone-receptor antagonists in heart failure - The journey continues	2007	Nature Clinical Practice Cardiovascular Medicine	4	7
Kopecky, S. L. and Litin, S. C.	Clinical pearls in cardiology	2010	Mayo Clinic Proceedings	85	5
LÃ³pez-Azor, J. C. and Vicent, L. and Valero-Masa, M. J. and Esteban-FernÃ¡ndez, A. and GÃ³mez-Bueno, M. and PÃ©rez, Ã and DÃ­ez-Villanueva, P. and De-Juan, J. and Manuel-Iniesta, Ã and Bover, R. and del Prado, S. and MartÃ­nez-SellÃ©s, M.	Safety of sacubitril/valsartan initiated during hospitalization: data from a non-selected cohort	2019	ESC Heart Failure	6	6
McAlister, F. A. and Savu, A. and Ezekowitz, J. A. and Armstrong, P. W. and Kaul, P.	The hospital frailty risk score in patients with heart failure is strongly associated with outcomes but less so with pharmacotherapy	2020	Journal of Internal Medicine	287	3
Ouwerkerk, W. and Voors, A. A. and Anker, S. D. and Cleland, J. G. and Dickstein, K. and Filippatos, G. and van der Harst, P. and Hillege, H. L. and Lang, C. C. and Ter Maaten, J. M. and Ng, L. L. and Ponikowski, P. and Samani, N. J. and van Veldhuisen, D. J. and Zannad, F. and Metra, M. and Zwinderman, A. H.	Determinants and clinical outcome of uptitration of ACE-inhibitors and beta-blockers in patients with heart failure: a prospective European study	2017	European Heart Journal	38	24
Sin, D. D. and McAlister, F. A.	The effects of beta-blockers on morbidity and mortality in a population-based cohort of 11,942 elderly patients with heart failure	2002	American Journal of Medicine	113	8
Vaduganathan, M. and Desai, A. S.	Angiotensin-Neprilysin Inhibition as a Paradigm for All?	2016	Current Cardiology Reports	18	11
Werner, C. and PÃ¶ss, J. and BÃ¶hm, M.	Optimal antagonism of the renin-angiotensin-aldosterone system: Do we need dual or triple therapy?	2010	Drugs	70	10
Du, A. X. and Westerhout, C. M. and McAlister, F. A. and Shanks, M. and Oudit, G. Y. and Paterson, D. I. and Hanninen, M. and Thomas, J. and Ezekowitz, J. A.	Titration and tolerability of sacubitril/valsartan for patients with heart failure in clinical practice	2019	Journal of Cardiovascular Pharmacology	73	3

## Sheet: Table 4-3
Table 4-3. Articles used for most common definition of dose intensity for captopril (25 studies)
AUTHORS	TITLE	YEAR	JOURNAL	VOLUME	ISSUE
Chin, K. L. and Skiba, M. and Reid, C. M. and Tonkin, A. and Hopper, I. and Mariani, J. A. and Liew, D.	Mind the Gap: Mismatches Between Clinicians and Patients in Heart Failure Medication Management	2018	Cardiovascular Drugs and Therapy	32	1
Cortes Garcia, M. and Franco, J. A. and Martinez, J. and Lopez, M. and Devesa, A. and Taibo, M. and Briongos, S. and Rivero, A. L. and Tunon, J.	Relationship between different doses of angiotensin-converting enzyme inhibitors/angiotensin receptor blockers and prognosis in elderly patients with low ejection fraction and chronic kidney disease	2018	European Heart Journal	39
Dhillon, S.	Eplerenone: A review of its use in patients with chronic systolic heart failure and mild symptoms	2013	Drugs	73	13
Franke, J. and Meyer, B. and Frankenstein, L. and Koerner, E. and Froehlich, H. and Tschierschke, R. and Nelles, M. and Katus, H. A. and Zugck, C.	Assessment of drug dosages and long-term outcome of chronic heart failure in elderly patients	2012	European Heart Journal	33
Howlett, J. G.	The time has finally come to prioritize drug initiation before dose titration for patients with heart failure and reduced ejection fraction	2020	European Journal of Heart Failure	22	8
Krum, H. and Shi, H. and Pitt, B. and McMurray, J. and Swedberg, K. and Van Veldhuisen, D. and Vincent, J. and Zannad, F.	Does eplerenone provide additional clinical benefit in patients with mild symptoms of systolic heart failure already receiving optimal background drug therapy?: Analysis Of EMPHASIS-HF	2011	Circulation	124	21
Krum, H. and Shi, H. and Pitt, B. and McMurray, J. and Swedberg, K. and Van Veldhuisen, D. J. and Vincent, J. and Pocock, S. and Zannad, F.	Clinical benefit of eplerenone in patients with mild symptoms of systolic heart failure already receiving optimal best practice background drug therapy analysis of the EMPHASIS-HF study	2013	Circulation: Heart Failure	6	4
McMullan, R. and Silke, B.	A survey of the dose of ACE inhibitors prescribed by general physicians for patients with heart failure	2001	Postgraduate Medical Journal	77	914
Nguyen, M. and Rumjaun, S. and Lowe-Jones, R. and Ster, I. C. and Rosano, G. and Anderson, L. and Banerjee, D.	Management and outcomes of heart failure patients with CKD: experience from an inter-disciplinary clinic	2020	ESC Heart Failure	7	5
Sargento, Luis and SimÃµes, Andre and Longo, Susana and Lousada, Nuno and Reis, Roberto	Treatment with Optimal Dose Angiotensin-Converting Enzyme Inhibitors/Angiotensin Receptor Blockers Has a Positive Effect on Long-Term Survival in Older Individuals (Aged >70 Years) and Octogenarians with Systolic Heart Failure	2016	Drugs & Aging	33	9
Simoes, A. V. and Sargento, L. and Longo, S. and Lousada, N. and Palma Reis, R.	Systolic heart failure outpatients on ACEi/ARB+b-Blocker low dose (<50%), ivabradine addition improves survival	2016	European Journal of Heart Failure	18
Teng, T. H. K. and Tromp, J. and Tay, W. T. and Anand, I. and Ouwerkerk, W. and Chopra, V. and Wander, G. S. and Yap, J. J. and MacDonald, M. R. and Xu, C. F. and Chia, Y. M. and Shimizu, W. and Richards, A. M. and Voors, A. and Lam, C. S.	Prescribing patterns of evidence-based heart failure pharmacotherapy and outcomes in the ASIAN-HF registry: a cohort study	2018	The Lancet Global Health	6	9
The RALES Investigators	Effectiveness of spironolactone added to an angiotensin-converting enzyme inhibitor and a loop diuretic for severe chronic congestive heart failure (the Randomized Aldactone Evaluation Study [RALES])	1996	American journal of cardiology	78	8
Berger, R. and Kuchling, G. and Frey, B. and Kozanly, I. and Pacher, R. and Stanek, B.	ACE inhibitor dosage at the time of listing predicts survival	2000	Journal of Heart & Lung Transplantation	19	2
Butler, J. and Forman, D. E. and Abraham, W. T. and Gottlieb, S. S. and Loh, E. and Massie, B. M. and O'Connor, C. M. and Rich, M. W. and Stevenson, L. W. and Wang, Y. and Young, J. B. and Krumholz, H. M.	Relationship between heart failure treatment and development of worsening renal function among hospitalized patients	2004	American Heart Journal	147	2
Dobre, D. and DeJongste, M. J. L. and Lucas, C. and Cleuren, G. and Van Veldhuisen, D. J. and Ranchor, A. V. and Haaijer-Ruskamp, F.	Effectiveness of Î²-blocker therapy in daily practice patients with advanced chronic heart failure; is there an effect-modification by age?	2007	British Journal of Clinical Pharmacology	63	3
Gremmler, B. and Kunert, M. and Kisters, K. and Schleiting, H. and Ulbricht, L.	Effects of AT1 receptor antagonist therapy in patients with severe heart failure pretreated with angiotensin-converting enzyme inhibitors	2003	Experimental and Clinical Cardiology	7	4
Huang, C. M. and Young, M. S.	Long-term survival of non-elderly patients with severe heart failure treated with angiotensin-converting enzyme inhibitors assessment of treatment with captopril and enalapril survival study (ACESS)	2002	Circulation Journal	66	10
Kalidindi, S. R. and Tang, W. H. and Francis, G. S.	Drug Insight: Aldosterone-receptor antagonists in heart failure - The journey continues	2007	Nature Clinical Practice Cardiovascular Medicine	4	7
Kopecky, S. L. and Litin, S. C.	Clinical pearls in cardiology	2010	Mayo Clinic Proceedings	85	5
Ouwerkerk, W. and Voors, A. A. and Anker, S. D. and Cleland, J. G. and Dickstein, K. and Filippatos, G. and van der Harst, P. and Hillege, H. L. and Lang, C. C. and Ter Maaten, J. M. and Ng, L. L. and Ponikowski, P. and Samani, N. J. and van Veldhuisen, D. J. and Zannad, F. and Metra, M. and Zwinderman, A. H.	Determinants and clinical outcome of uptitration of ACE-inhibitors and beta-blockers in patients with heart failure: a prospective European study	2017	European Heart Journal	38	24
Pacher, R. and Globits, S. and Bergler-Klein, J. and Teufelsbauer, H. and Wutte, M. and Baumgartner, W. and Ogris, E. and Glogar, D.	Clinical and neurohumoral response of patients with severe congestive heart failure treated with two different captopril dosages	1993	European Heart Journal	14	2
Sin, D. D. and McAlister, F. A.	The effects of beta-blockers on morbidity and mortality in a population-based cohort of 11,942 elderly patients with heart failure	2002	American Journal of Medicine	113	8
Tomlinson, B.	Optimal dosage of ACE inhibitors in older patients	1996	Drugs & Aging	9	4
van Veldhuisen, Dirk J. and Genth-Zotz, Sabine and Brouwer, Jan and Boomsma, Frans and Netzer, Tilo and Man in â€™t Veld, Arie J. and Pinto, Yigal M. and Lie, K. I. and Crijns, Harry J. G. M. and van Veldhuisen, D. J. and Genth-Zotz, S. and Brouwer, J. and Boomsma, F. and Netzer, T. and Man In 'T Veld, A. J. and Pinto, Y. M. and Crijns, H. J.	High- versus low-dose ACE inhibition in chronic heart failure: a double-blind, placebo-controlled study of imidapril	1998	Journal of the American College of Cardiology (JACC)	32	7

## Sheet: Table 4-4
Table 4-4. Articles used for most common definition of dose intensity for perindopril (16 studies)
AUTHORS	TITLE	YEAR	JOURNAL	VOLUME	ISSUE
Chin, K. L. and Skiba, M. and Reid, C. M. and Tonkin, A. and Hopper, I. and Mariani, J. A. and Liew, D.	Mind the Gap: Mismatches Between Clinicians and Patients in Heart Failure Medication Management	2018	Cardiovascular Drugs and Therapy	32	1
Cortes Garcia, M. and Franco, J. A. and Martinez, J. and Lopez, M. and Devesa, A. and Taibo, M. and Briongos, S. and Rivero, A. L. and Tunon, J.	Relationship between different doses of angiotensin-converting enzyme inhibitors/angiotensin receptor blockers and prognosis in elderly patients with low ejection fraction and chronic kidney disease	2018	European Heart Journal	39
Dhillon, S.	Eplerenone: A review of its use in patients with chronic systolic heart failure and mild symptoms	2013	Drugs	73	13
Franke, J. and Meyer, B. and Frankenstein, L. and Koerner, E. and Froehlich, H. and Tschierschke, R. and Nelles, M. and Katus, H. A. and Zugck, C.	Assessment of drug dosages and long-term outcome of chronic heart failure in elderly patients	2012	European Heart Journal	33
Howlett, J. G.	The time has finally come to prioritize drug initiation before dose titration for patients with heart failure and reduced ejection fraction	2020	European Journal of Heart Failure	22	8
Krum, H. and Shi, H. and Pitt, B. and McMurray, J. and Swedberg, K. and Van Veldhuisen, D. and Vincent, J. and Zannad, F.	Does eplerenone provide additional clinical benefit in patients with mild symptoms of systolic heart failure already receiving optimal background drug therapy?: Analysis Of EMPHASIS-HF	2011	Circulation	124	21
Krum, H. and Shi, H. and Pitt, B. and McMurray, J. and Swedberg, K. and Van Veldhuisen, D. J. and Vincent, J. and Pocock, S. and Zannad, F.	Clinical benefit of eplerenone in patients with mild symptoms of systolic heart failure already receiving optimal best practice background drug therapy analysis of the EMPHASIS-HF study	2013	Circulation: Heart Failure	6	4
McMullan, R. and Silke, B.	A survey of the dose of ACE inhibitors prescribed by general physicians for patients with heart failure	2001	Postgraduate Medical Journal	77	914
Nguyen, M. and Rumjaun, S. and Lowe-Jones, R. and Ster, I. C. and Rosano, G. and Anderson, L. and Banerjee, D.	Management and outcomes of heart failure patients with CKD: experience from an inter-disciplinary clinic	2020	ESC Heart Failure	7	5
Sargento, Luis and SimÃµes, Andre and Longo, Susana and Lousada, Nuno and Reis, Roberto	Treatment with Optimal Dose Angiotensin-Converting Enzyme Inhibitors/Angiotensin Receptor Blockers Has a Positive Effect on Long-Term Survival in Older Individuals (Aged >70 Years) and Octogenarians with Systolic Heart Failure	2016	Drugs & Aging	33	9
Simoes, A. V. and Sargento, L. and Longo, S. and Lousada, N. and Palma Reis, R.	Systolic heart failure outpatients on ACEi/ARB+b-Blocker low dose (<50%), ivabradine addition improves survival	2016	European Journal of Heart Failure	18
Teng, T. H. K. and Tromp, J. and Tay, W. T. and Anand, I. and Ouwerkerk, W. and Chopra, V. and Wander, G. S. and Yap, J. J. and MacDonald, M. R. and Xu, C. F. and Chia, Y. M. and Shimizu, W. and Richards, A. M. and Voors, A. and Lam, C. S.	Prescribing patterns of evidence-based heart failure pharmacotherapy and outcomes in the ASIAN-HF registry: a cohort study	2018	The Lancet Global Health	6	9
Dobre, D. and DeJongste, M. J. L. and Lucas, C. and Cleuren, G. and Van Veldhuisen, D. J. and Ranchor, A. V. and Haaijer-Ruskamp, F.	Effectiveness of Î²-blocker therapy in daily practice patients with advanced chronic heart failure; is there an effect-modification by age?	2007	British Journal of Clinical Pharmacology	63	3
Du, A. X. and Westerhout, C. M. and McAlister, F. A. and Shanks, M. and Oudit, G. Y. and Paterson, D. I. and Hanninen, M. and Thomas, J. and Ezekowitz, J. A.	Titration and tolerability of sacubitril/valsartan for patients with heart failure in clinical practice	2019	Journal of Cardiovascular Pharmacology	73	3
McAlister, F. A. and Savu, A. and Ezekowitz, J. A. and Armstrong, P. W. and Kaul, P.	The hospital frailty risk score in patients with heart failure is strongly associated with outcomes but less so with pharmacotherapy	2020	Journal of Internal Medicine	287	3
Sin, D. D. and McAlister, F. A.	The effects of beta-blockers on morbidity and mortality in a population-based cohort of 11,942 elderly patients with heart failure	2002	American Journal of Medicine	113	8

## Sheet: Table 4-5
Table 4-5. Articles used for most common definition of dose intensity for ramipril (16 studies)
AUTHORS	TITLE	YEAR	JOURNAL	VOLUME	ISSUE
Chin, K. L. and Skiba, M. and Reid, C. M. and Tonkin, A. and Hopper, I. and Mariani, J. A. and Liew, D.	Mind the Gap: Mismatches Between Clinicians and Patients in Heart Failure Medication Management	2018	Cardiovascular Drugs and Therapy	32	1
Cortes Garcia, M. and Franco, J. A. and Martinez, J. and Lopez, M. and Devesa, A. and Taibo, M. and Briongos, S. and Rivero, A. L. and Tunon, J.	Relationship between different doses of angiotensin-converting enzyme inhibitors/angiotensin receptor blockers and prognosis in elderly patients with low ejection fraction and chronic kidney disease	2018	European Heart Journal	39
Dhillon, S.	Eplerenone: A review of its use in patients with chronic systolic heart failure and mild symptoms	2013	Drugs	73	13
Franke, J. and Meyer, B. and Frankenstein, L. and Koerner, E. and Froehlich, H. and Tschierschke, R. and Nelles, M. and Katus, H. A. and Zugck, C.	Assessment of drug dosages and long-term outcome of chronic heart failure in elderly patients	2012	European Heart Journal	33
Howlett, J. G.	The time has finally come to prioritize drug initiation before dose titration for patients with heart failure and reduced ejection fraction	2020	European Journal of Heart Failure	22	8
Krum, H. and Shi, H. and Pitt, B. and McMurray, J. and Swedberg, K. and Van Veldhuisen, D. and Vincent, J. and Zannad, F.	Does eplerenone provide additional clinical benefit in patients with mild symptoms of systolic heart failure already receiving optimal background drug therapy?: Analysis Of EMPHASIS-HF	2011	Circulation	124	21
Krum, H. and Shi, H. and Pitt, B. and McMurray, J. and Swedberg, K. and Van Veldhuisen, D. J. and Vincent, J. and Pocock, S. and Zannad, F.	Clinical benefit of eplerenone in patients with mild symptoms of systolic heart failure already receiving optimal best practice background drug therapy analysis of the EMPHASIS-HF study	2013	Circulation: Heart Failure	6	4
McMullan, R. and Silke, B.	A survey of the dose of ACE inhibitors prescribed by general physicians for patients with heart failure	2001	Postgraduate Medical Journal	77	914
Nguyen, M. and Rumjaun, S. and Lowe-Jones, R. and Ster, I. C. and Rosano, G. and Anderson, L. and Banerjee, D.	Management and outcomes of heart failure patients with CKD: experience from an inter-disciplinary clinic	2020	ESC Heart Failure	7	5
Sargento, Luis and SimÃµes, Andre and Longo, Susana and Lousada, Nuno and Reis, Roberto	Treatment with Optimal Dose Angiotensin-Converting Enzyme Inhibitors/Angiotensin Receptor Blockers Has a Positive Effect on Long-Term Survival in Older Individuals (Aged >70 Years) and Octogenarians with Systolic Heart Failure	2016	Drugs & Aging	33	9
Simoes, A. V. and Sargento, L. and Longo, S. and Lousada, N. and Palma Reis, R.	Systolic heart failure outpatients on ACEi/ARB+b-Blocker low dose (<50%), ivabradine addition improves survival	2016	European Journal of Heart Failure	18
Teng, T. H. K. and Tromp, J. and Tay, W. T. and Anand, I. and Ouwerkerk, W. and Chopra, V. and Wander, G. S. and Yap, J. J. and MacDonald, M. R. and Xu, C. F. and Chia, Y. M. and Shimizu, W. and Richards, A. M. and Voors, A. and Lam, C. S.	Prescribing patterns of evidence-based heart failure pharmacotherapy and outcomes in the ASIAN-HF registry: a cohort study	2018	The Lancet Global Health	6	9
Berger, R. and Kuchling, G. and Frey, B. and Kozanly, I. and Pacher, R. and Stanek, B.	ACE inhibitor dosage at the time of listing predicts survival	2000	Journal of Heart & Lung Transplantation	19	2
Dobre, D. and DeJongste, M. J. L. and Lucas, C. and Cleuren, G. and Van Veldhuisen, D. J. and Ranchor, A. V. and Haaijer-Ruskamp, F.	Effectiveness of Î²-blocker therapy in daily practice patients with advanced chronic heart failure; is there an effect-modification by age?	2007	British Journal of Clinical Pharmacology	63	3
Du, A. X. and Westerhout, C. M. and McAlister, F. A. and Shanks, M. and Oudit, G. Y. and Paterson, D. I. and Hanninen, M. and Thomas, J. and Ezekowitz, J. A.	Titration and tolerability of sacubitril/valsartan for patients with heart failure in clinical practice	2019	Journal of Cardiovascular Pharmacology	73	3
McAlister, F. A. and Savu, A. and Ezekowitz, J. A. and Armstrong, P. W. and Kaul, P.	The hospital frailty risk score in patients with heart failure is strongly associated with outcomes but less so with pharmacotherapy	2020	Journal of Internal Medicine	287	3
Sin, D. D. and McAlister, F. A.	The effects of beta-blockers on morbidity and mortality in a population-based cohort of 11,942 elderly patients with heart failure	2002	American Journal of Medicine	113	8
