# Supplementary material for: How do we define high and low dose intensity of heart failure medications: a scoping review
Source: BMC Cardiovasc Disord. 2023 Sep 27;23:478. doi: 10.1186/s12872-023-03514-2 (PMC10523693; doi:10.1186/s12872-023-03514-2)
Supplement: Supplementary file 5 — Supplementary Material 5 [file 12872_2023_3514_MOESM5_ESM.xlsx]

## Sheet: Title and Legends
	Supplemental file 5: List of the articles for angiotensin receptor blockers (ARBs) for How do we define high and low dose intensity of heart failure medications: a scoping review Min Ji Kwaka, Qian Wangb, Chukwuma Onyebekec, Travis Holderd, Parag Goyalc, Rajender Aparasue, Abhjeet Dhoblef, Holly M. Holmesa a. Division of Geriatric and Palliative Medicine, McGovern Medical School, The University o…
	Table 5-1. Articles used for ARBs Table 5-2. Articles used for most common definition of dose intensity for losartan (38 studies) Table 5-3. Articles used for most common definition of dose intensity for candesartan (9 studies) Table 5-4. Articles used for most common definition of dose intensity for valsartan (11 studies) Table 5-5. Articles used for most common definition of dose intensity for …

## Sheet: Table 5-1
Table 5-1. Articles used for ARBs
AUTHORS	TITLE	YEAR	JOURNAL	VOLUME	ISSUE
Renin Report	Renin academy hosts topical workshop session at ESH 2006	2006	JRAAS - Journal of the Renin-Angiotensin-Aldosterone System	7	2
American Heart Association Scientific Meeting 2009	Meeting coverage. Higher dosage of losartan needed for maximal benefit in patients with CHF and left ventricular dysfunction	2010	Formulary	45	2
Abramov, Dmitry and Carson, Peter E.	The role of angiotensin receptor blockers in reducing the risk of cardiovascular disease	2012	Journal of the Renin-Angiotensin-Aldosterone System	13	3
Ben Zadok, O. I. and Murninkas, D. and Lakobishvili, Z. and Jino, H. and Yohananov, E. and Birkenfeld, S. and Hasdai, D.	Characteristics associated with upper-range doses of beta-blockers and angiotensin-renin inhibitors in reduced ejection fraction	2020	Israel Medical Association Journal	22	7
Bhatia, V. and Bhatia, R. and Mathew, B.	Angiotensin receptor blockers in congestive heart failure: evidence, concerns, and controversies	2005	Cardiology in Review	13	6
BÃ¶hm, M. and BaumhÃ¤kel, M. and Mahfoud, F. and Werner, C.	From evidence to rationale: Cardiovascular protection by angiotensin II receptor blockers compared with angiotensin-converting enzyme inhibitors	2010	Cardiology	117	3
Breathett, K. and Sturdivant, R. and Carpenter, D. and Foraker, R. and Binkley, P. and Abraham, W. T.	High dose guideline-directed medical therapy for heart failure at discharge improves 1-year mortality in African-Americans but not hypertensive patients	2014	Circulation	130
Butler, J. and Khadim, G. and Belue, R. and Chomsky, D. and Dittus, R. S. and Griffin, M. and Wilson, J. R.	Tolerability to beta-blocker therapy among heart failure patients in clinical practice	2003	Journal of Cardiac Failure	9	3
Chin, K. L. and Skiba, M. and Reid, C. M. and Tonkin, A. and Hopper, I. and Mariani, J. A. and Liew, D.	Mind the Gap: Mismatches Between Clinicians and Patients in Heart Failure Medication Management	2018	Cardiovascular Drugs and Therapy	32	1
Clark, A. L.	Almanac 2011: Heart failure. The national society journals present selected research that has driven recent advances in clinical cardiology	2011	Revista Portuguesa de Cardiologia	30	12
Cleland, J. G. F. and Coletta, A. P. and Freemantle, N. and Ahmed, D. and Rubis, P. and Clark, A. L.	Clinical trials update from the American Heart Association meeting 2009: HEAAL, FAIR-HF, J-CHF, HeartMate II, PACE and a meta-analysis of dose-ranging studies of beta-blockers in heart failure	2010	European Journal of Heart Failure	12	2
Cortes Garcia, M. and Franco, J. A. and Martinez, J. and Lopez, M. and Devesa, A. and Taibo, M. and Briongos, S. and Rivero, A. L. and Tunon, J.	Relationship between different doses of angiotensin-converting enzyme inhibitors/angiotensin receptor blockers and prognosis in elderly patients with low ejection fraction and chronic kidney disease	2018	European Heart Journal	39
Damman, K. and Tang, W. H. W. and Felker, G. M. and Lassus, J. and Zannad, F. and Krum, H. and McMurray, J. J. V.	Current evidence on treatment of patients with chronic systolic heart failure and renal insufficiency: Practical considerations from published data	2014	Journal of the American College of Cardiology	63	9
Du, A. X. and Westerhout, C. M. and McAlister, F. A. and Shanks, M. and Oudit, G. Y. and Paterson, D. I. and Hanninen, M. and Thomas, J. and Ezekowitz, J. A.	Titration and tolerability of sacubitril/valsartan for patients with heart failure in clinical practice	2019	Journal of Cardiovascular Pharmacology	73	3
Emdin, M. and Aimo, A. and Gabutti, A. and Giannoni, A.	Underprescription of disease-modifying drugs in chronic heart failure: More is better?	2018	International Journal of Cardiology	254
Francia, P. and Palano, F. and Tocci, G. and Adduci, C. and Ricotta, A. and Semprini, L. and Caprinozzi, M. and Balla, C. and Volpe, M.	Angiotensin receptor antagonists to prevent sudden death in heart failure: does the dose matter?	2014	Isrn Cardiology Print	2014
Franke, J. and Meyer, B. and Frankenstein, L. and Koerner, E. and Froehlich, H. and Tschierschke, R. and Nelles, M. and Katus, H. A. and Zugck, C.	Assessment of drug dosages and long-term outcome of chronic heart failure in elderly patients	2012	European Heart Journal	33
FrÃ¶hlich, H. and Nelges, C. and TÃ¤ger, T. and Schwenger, V. and Cebola, R. and Schnorbach, J. and Goode, K. M. and Kazmi, S. and Katus, H. A. and Cleland, J. G. F. and Clark, A. L. and Frankenstein, L.	Long-term changes of renal function in relation to ace inhibitor/angiotensin receptor blocker dosing in patients with heart failure and chronic kidney disease	2016	American Heart Journal	178
Gregory, D. and Kiernan, M. and Rossignol, P. and Konstam, M. A. and Massaro, J.	Prediction of long term mortality in patients with chronic heart failure undergoing angiotensin receptor blockade	2013	Journal of Cardiac Failure	19	8
Grosso, A. M. and Bodalia, P. N. and MacAllister, R. J. and Hingorani, A. D. and Moon, J. C. and Scott, M. A.	Comparative clinical- and cost-effectiveness of candesartan and losartan in the management of hypertension and heart failure: A systematic review, meta- and cost-utility analysis	2011	International Journal of Clinical Practice	65	3
Guentner, S. M. and Gueder, G. and Brenner, S. and Hanke, M. and Ertl, G. and Angermann, C. E. and Stork, S.	Aiming high in evidenced-based heart failure pharmacotherapy-are the guidelines right?	2013	European Journal of Heart Failure	12
Hanon, S. and Vijayaraman, P. and Sonnenblick, E. H. and Le Jemtel, T. H.	Persistent formation of angiotensin II despite treatment with maximally recommended doses of angiotensin converting enzyme inhibitors in patients with chronic heart failure	2000	Journal of the Renin-Angiotensin-Aldosterone System	1	2
Hoppe, U. C.	Treatment of heart failure with ACE inhibitors and beta-blockers: What is next? AT1-receptor antagonists?	2007	Clinical Research in Cardiology	96	4
Howlett, J. G.	The time has finally come to prioritize drug initiation before dose titration for patients with heart failure and reduced ejection fraction	2020	European Journal of Heart Failure	22	8
Jain, A. and Mills, P. and Nunn, L. M. and Butler, J. and Luddington, L. and Ross, V. and Cliffe, P. and Ranjadayalan, K. and Timmis, A. D.	Success of a multidisciplinary heart failure clinic for initiation and up-titration of key therapeutic agents	2005	European Journal of Heart Failure	7	3
Khan, M. S. and Fonarow, G. C. and Ahmed, A. and Greene, S. J. and Vaduganathan, M. and Khan, H. and Marti, C. and Gheorghiade, M. and Butler, J.	Dose of Angiotensin-Converting Enzyme Inhibitors and Angiotensin Receptor Blockers and Outcomes in Heart Failure: A Meta-Analysis	2017	Circulation: Heart Failure	10	8
Kiernan, M. and Rossignol, P. and Sarnak, M. and Gregory, D. and Massaro, J. and Zannad, F. and Konstam, M.	Early and late effects of angiotensin receptor blockade on kidney function in patients with chronic heart failure	2012	Journal of the American College of Cardiology	59	13
Kiernan, M. S. and Gregory, D. and Sarnak, M. J. and Rossignol, P. and Massaro, J. and Kociol, R. and Zannad, F. and Konstam, M. A.	Early and late effects of high- versus low-dose angiotensin receptor blockade on renal function and outcomes in patients with chronic heart failure	2015	JACC Heart Failure	3	3
Kiernan, M. S. and Wentworth, D. and Francis, G. and Martinez, F. A. and Dickstein, K. and Komajda, M. and Zannad, F. and Neaton, J. D. and Konstam, M. A.	Predicting adverse events during angiotensin receptor blocker treatment in heart failure: results from the HEAAL trial	2012	European Journal of Heart Failure	14	12
Kim, Y. D. and Kim, K. S. and Lee, S. H. and Lee, S. G. and Kim, B. S. and Hur, S. H. and Yang, T. H. and Oh, J. H. and Hong, T. J. and Park, J. S.	The impact of dose of the angiotensin-receptor blocker valsartan on the post-myocardial infarction ventricular remodeling (VALID study)	2015	European Journal of Heart Failure	17
Konstam, M. A. and Neaton, J. D. and Dickstein, K. and Drexler, H. and Komajda, M. and Martinez, F. A. and Riegger, G. A. and Malbecq, W. and Smith, R. D. and Guptha, S. and Poole-Wilson, P. A.	Effects of high-dose versus low-dose losartan on clinical outcomes in patients with heart failure (HEAAL study): a randomised, double-blind trial	2009	The Lancet	374	9704
Konstam, M. A. and Neaton, J. D. and Dickstein, K. and Drexler, H. and Komajda, M. and Martinez, F. A. and Riegger, G. A. and Smith, R. D. and Malbecq, W. and Guptha, S. and Poole-Wilson, P. A.	Comparison of low-dose versus high-dose losartan1 treatment on morbidity and mortality in angiotensin-converting enzyme inhibitor-intolerant patients with heart failure and reduced left ventricular ejection fraction: Results of the HEAAL study	2010	Circulation	120	21
Konstam, M. A. and Poole-Wilson, P. A. and Dickstein, K. and Drexler, H. and Justice, S. J. and Komajda, M. and Malbecq, W. and Martinez, F. A. and Neaton, J. D. and Riegger, G. A. and et al.	Design of the heart failure endpoint evaluation of AII-antagonist losartan (HEAAL) study in patients intolerant to ACE-inhibitor	2008	European journal of heart failure	10	9
Krum, H.	Optimising management of chronic heart failure	2009	Lancet	374	9704
Krum, H. and Shi, H. and Pitt, B. and McMurray, J. and Swedberg, K. and Van Veldhuisen, D. and Vincent, J. and Zannad, F.	Does eplerenone provide additional clinical benefit in patients with mild symptoms of systolic heart failure already receiving optimal background drug therapy?: Analysis Of EMPHASIS-HF	2011	Circulation	124	21
Lam, P. H. and Dooley, D. J. and Fonarow, G. C. and Butler, J. and Bhatt, D. L. and Filippatos, G. S. and Deedwania, P. and Forman, D. E. and White, M. and Fletcher, R. D. and et al.	Similar clinical benefits from below-target and target dose enalapril in patients with heart failure in the SOLVD Treatment trial	2018	European journal of heart failure	20	2
Leenen, F. H. H. and Ruzicka, M. and Floras, J. S.	Central sympathetic inhibition by mineralocorticoid receptor but not angiotensin ii type 1 receptor blockade: Are prescribed doses too low?	2012	Hypertension	60	2
LÃ³pez-Azor, J. C. and Vicent, L. and Valero-Masa, M. J. and Esteban-FernÃ¡ndez, A. and GÃ³mez-Bueno, M. and PÃ©rez, Ã and DÃ­ez-Villanueva, P. and De-Juan, J. and Manuel-Iniesta, Ã and Bover, R. and del Prado, S. and MartÃ­nez-SellÃ©s, M.	Safety of sacubitril/valsartan initiated during hospitalization: data from a non-selected cohort	2019	ESC Heart Failure	6	6
Lteif, C. and Arwood, M. J. and Kansal, M. and Cavallari, L. H. and Desai, A. A. and Duarte, J. D.	Beta-Blocker Dose Stratifies Mortality Risk in a Racially Diverse Heart Failure Population	2020	Journal of Cardiovascular Pharmacology	75	3
Maack, C. and BÃ¶hm, M.	Pharmacological treatment of patients with chronic systolic heart failure	2014	European Cardiology Review	9	1
Martens, P. and Verbrugge, F. H. and Nijst, P. and Bertrand, P. B. and Dupont, M. and Tang, W. H. and Mullens, W.	Feasibility and Association of Neurohumoral Blocker Up-titration After Cardiac Resynchronization Therapy	2017	Journal of Cardiac Failure	23	8
Marti, C. N. and Fonarow, G. C. and Anker, S. D. and Yancy, C. and Vaduganathan, M. and Greene, S. J. and Ahmed, A. and Januzzi, J. L. and Gheorghiade, M. and Filippatos, G. and Butler, J.	Medication dosing for heart failure with reduced ejection fraction - opportunities and challenges	2019	European Journal of Heart Failure	21	3
Matsuzaki, M. and Yamamoto, K. and Yano, M. and Nakamura, K. and Miyata, Y. and Sugiura, K. and Nakata, E. and Tsutsui, H.	Efficacy and safety of a 60-week treatment with candesartan in Japanese patients with mild to moderate chronic heart failure	2013	Journal of Cardiology	61	4
McAlister, F. A. and Savu, A. and Ezekowitz, J. A. and Armstrong, P. W. and Kaul, P.	The hospital frailty risk score in patients with heart failure is strongly associated with outcomes but less so with pharmacotherapy	2020	Journal of Internal Medicine	287	3
McCallum, W. and Tighiouart, H. and Ku, E. and Salem, D. and Sarnak, M. J.	Trends in Kidney Function Outcomes Following RAAS Inhibition in Patients With Heart Failure With Reduced Ejection Fraction	2020	American Journal of Kidney Diseases	75	1
McCormack, J. and McAlister, F. A. and Kolber, M. R.	Higher medication doses in heart failure?	2017	Canadian Family Physician	63	1
McKelvie, Robert	Compared with low-dose losartan, high-dose losartan decreases risk of death or hospital admission for heart failure in people with heart failure who are intolerant to ACE inhibitors	2010	Evidence Based Medicine	15	2
Nguyen, M. and Rumjaun, S. and Lowe-Jones, R. and Ster, I. C. and Rosano, G. and Anderson, L. and Banerjee, D.	Management and outcomes of heart failure patients with CKD: experience from an inter-disciplinary clinic	2020	ESC Heart Failure	7	5
Ouwerkerk, W. and Teng, T. H. K. and Tromp, J. and Tay, W. T. and Cleland, J. G. and van Veldhuisen, D. J. and Dickstein, K. and Ng, L. L. and Lang, C. C. and Anker, S. D. and Zannad, F. and Hung, C. L. and Sawhney, J. P. S. and Naik, A. and Shimizu, W. and Hagiwara, N. and Wander, G. S. and Anand, I. and Richards, A. M. and Voors, A. A. and Lam, C. S. P.	Effects of combined reninâ€“angiotensinâ€“aldosterone system inhibitor and beta-blocker treatment on outcomes in heart failure with reduced ejection fraction: insights from BIOSTAT-CHF and ASIAN-HF registries	2020	European Journal of Heart Failure	22	8
Owens, A. T. and Jessup, M.	The year in heart failure	2011	Journal of the American College of Cardiology	57	15
Packer, M.	Inferential characterization of the dose-response relationships of neurohormonal antagonists in chronic heart failure: A novel approach based on large-scale trials with active comparators	2018	International Journal of Cardiology	261
Ripley, T. L. and Hennebry, T. A.	Pharmacotherapy of chronic heart failure in the elderly: A review of the evidence	2010	Clinical Medicine Insights: Therapeutics	2
Robles, N. R. and Cerezo, I. and Hernandez-Gallego, R.	Renin-angiotensin system blocking drugs	2014	Journal of Cardiovascular Pharmacology and Therapeutics	19	1
Rossignol, P. and Girerd, N. and Gregory, D. and Massaro, J. and Konstam, M. A. and Zannad, F.	Increased visit-to-visit blood pressure variability is associated with worse cardiovascular outcomes in low ejection fraction heart failure patients: Insights from the HEAAL study	2015	International Journal of Cardiology	187
Ruzicka, M. and Floras, J. S. and McReynolds, A. J. G. and Coletta, E. and Haddad, H. and Davies, R. and Leenen, F. H. H.	Do high doses of AT1-receptor blockers attenuate central sympathetic outflow in humans with chronic heart failure	2013	Clinical Science	124	9
Sargento, Luis and SimÃµes, Andre and Longo, Susana and Lousada, Nuno and Reis, Roberto	Treatment with Optimal Dose Angiotensin-Converting Enzyme Inhibitors/Angiotensin Receptor Blockers Has a Positive Effect on Long-Term Survival in Older Individuals (Aged >70 Years) and Octogenarians with Systolic Heart Failure	2016	Drugs & Aging	33	9
Sato, Y.	Angiotensin II receptor blockers for patients with chronic heart failure: The next step forward	2013	Journal of Cardiology	61	4
Savarese, G. and Lund, L. H.	Up-titrating angiotensin-converting enzyme inhibitors in heart failure: evidence and challenges	2018	European Journal of Heart Failure	20	2
Schmidt, S. and HÃ¼rlimann, D. and Starck, C. T. and Hindricks, G. and LÃ¼scher, T. F. and Ruschitzka, F. and Steffe, J.	Treatment with higher dosages of heart failure medication is associated with improved outcome following cardiac resynchronization therapy	2014	European Heart Journal	35	16
Selmer, C. and Gislason, G. and Torp-Pedersen, C.	Prescription of angiotensin II receptor antagonists in a cohort of heart failure patients following changes in Danish drug reimbursement policies	2013	European Heart Journal	34
Senni, M. and McMurray, J. J. V. and Wachter, R. and McIntyre, H. F. and Reyes, A. and Majercak, I. and Andreka, P. and Shehova-Yankova, N. and Anand, I. and Yilmaz, M. B. and Gogia, H. and Martinez-Selles, M. and Fischer, S. and Zilahi, Z. and Cosmi, F. and Gelev, V. and Galve, E. and GÃ³mez-Doblas, J. J. and Nociar, J. and Radomska, M. and Sokolova, B. and Volterrani, M. and Sarkar, A. and Reim…	Initiating sacubitril/valsartan (LCZ696) in heart failure: results of TITRATION, a double-blind, randomized comparison of two uptitration regimens	2016	European Journal of Heart Failure	18	9
Silva-Cardoso, J. and BrÃ¡s, D. and CanÃ¡rio-Almeida, F. and Andrade, A. and Oliveira, L. and PÃ¡dua, F. and Fonseca, C. and BraganÃ§a, N. and Carvalho, S. and Soares, R. and Santos, J. F.	Neurohormonal modulation: The new paradigm of pharmacological treatment of heart failure	2019	Revista Portuguesa de Cardiologia	38	3
Simoes, A. V. and Sargento, L. and Longo, S. and Lousada, N. and Palma Reis, R.	Systolic heart failure outpatients on ACEi/ARB+b-Blocker low dose (<50%), ivabradine addition improves survival	2016	European Journal of Heart Failure	18
Sun, Y. and Chen, S. and Tu, Y.	Clinical observation on different dosage of valsartan in treatment of heart failure	2010	Heart	96
SvanstrÃ¶m, H. and Pasternak, B. and Hviid, A.	Association of treatment with losartan vs candesartan and mortality among patients with heart failure	2012	JAMA - Journal of the American Medical Association	307	14
Teng, T. H. K. and Tromp, J. and Tay, W. T. and Anand, I. and Ouwerkerk, W. and Chopra, V. and Wander, G. S. and Yap, J. J. and MacDonald, M. R. and Xu, C. F. and Chia, Y. M. and Shimizu, W. and Richards, A. M. and Voors, A. and Lam, C. S.	Prescribing patterns of evidence-based heart failure pharmacotherapy and outcomes in the ASIAN-HF registry: a cohort study	2018	The Lancet Global Health	6	9
Turgeon, R. D. and Kolber, M. R. and Loewen, P. and Ellis, U. and McCormack, J. P.	Higher versus lower doses of ACE inhibitors, angiotensin-2 receptor blockers and beta-blockers in heart failure with reduced ejection fraction: Systematic review and meta-analysis	2019	PLoS ONE [Electronic Resource]	14	2
Valentova, M. and Godoy, B. M. W. and Ebner, N. and Vatic, M. and Emami, A. and Evertz, R. and Loncar, G. and Macedo, T. G. and Doehner, W. and Sandek, A. and Anker, S. D. and Von Haehling, S.	Lower body mass index (BMI) is associated with suboptimal medication dosing in patients with heart failure: A possible contributor to the obesity paradox	2018	Journal of Cachexia, Sarcopenia and Muscle	9	6
Verbrugge, F. H. and Duchenne, J. and Bertrand, P. B. and Dupont, M. and Tang, W. H. W. and Mullens, W.	Uptitration of renin-angiotensin system blocker and beta-blocker therapy in patients hospitalized for heart failure with reduced versus preserved left ventricular ejection fractions	2013	American Journal of Cardiology	112	12
VÃ­tovec, J. and Å pinar, J. and Å pinarovÃ¡, L.	Heart failure and inhibition of reninâ€“angiotensinâ€“aldosterone system	2018	Cor et Vasa	60	3
Von Lueder, T. G. and Krum, H.	RAAS inhibitors and cardiovascular protection in large scale trials	2013	Cardiovascular Drugs and Therapy	27	2
Wachter, R. and Shah, S. J. and Cowie, M. R. and SzecsÃ¶dy, P. and Shi, V. and Ibram, G. and Zhao, Z. and Gong, J. and Klebs, S. and Pieske, B.	Angiotensin receptor neprilysin inhibition versus individualized RAAS blockade: design and rationale of the PARALLAX trial	2020	ESC Heart Failure	7	3
Weeks, P. A. and Sieg, A. and Gass, J. A. and Rajapreyar, I.	The role of pharmacotherapy in the prevention of sudden cardiac death in patients with heart failure	2016	Heart Failure Reviews	21	4
Witt, C. T. and Kronborg, M. B. and Nohr, E. A. and Mortensen, P. T. and Gerdes, C. and Nielsen, J. C.	Optimization of heart failure medication after cardiac resynchronization therapy and the impact on long-term survival	2015	European Heart Journal Cardiovascular Pharmacotherapy	1	3
Zareini, B. Z. and Selmer, C. S. and Roerth, R. R. and Kristensen, S. L. K. and Holt, A. H. and Jensen, M. J. and Gislason, G. G. and Schou, M. S. and Lamberts, M. L.	Evidence-based medication among patients with heart failure and diabetes mellitus-a nationwide study	2018	European Heart Journal	39

## Sheet: Table 5-2
Table 5-2. Articles used for most common definition of dose intensity for losartan (38 studies)
AUTHORS	TITLE	YEAR	JOURNAL	VOLUME	ISSUE
American Heart Association Scientific Meeting 2009	Meeting coverage. Higher dosage of losartan needed for maximal benefit in patients with CHF and left ventricular dysfunction	2010	Formulary	45	2
Abramov, Dmitry and Carson, Peter E.	The role of angiotensin receptor blockers in reducing the risk of cardiovascular disease	2012	Journal of the Renin-Angiotensin-Aldosterone System	13	3
BÃ¶hm, M. and BaumhÃ¤kel, M. and Mahfoud, F. and Werner, C.	From evidence to rationale: Cardiovascular protection by angiotensin II receptor blockers compared with angiotensin-converting enzyme inhibitors	2010	Cardiology	117	3
Clark, A. L.	Almanac 2011: Heart failure. The national society journals present selected research that has driven recent advances in clinical cardiology	2011	Revista Portuguesa de Cardiologia	30	12
Cleland, J. G. F. and Coletta, A. P. and Freemantle, N. and Ahmed, D. and Rubis, P. and Clark, A. L.	Clinical trials update from the American Heart Association meeting 2009: HEAAL, FAIR-HF, J-CHF, HeartMate II, PACE and a meta-analysis of dose-ranging studies of beta-blockers in heart failure	2010	European Journal of Heart Failure	12	2
Damman, K. and Tang, W. H. W. and Felker, G. M. and Lassus, J. and Zannad, F. and Krum, H. and McMurray, J. J. V.	Current evidence on treatment of patients with chronic systolic heart failure and renal insufficiency: Practical considerations from published data	2014	Journal of the American College of Cardiology	63	9
Emdin, M. and Aimo, A. and Gabutti, A. and Giannoni, A.	Underprescription of disease-modifying drugs in chronic heart failure: More is better?	2018	International Journal of Cardiology	254
Gregory, D. and Kiernan, M. and Rossignol, P. and Konstam, M. A. and Massaro, J.	Prediction of long term mortality in patients with chronic heart failure undergoing angiotensin receptor blockade	2013	Journal of Cardiac Failure	19	8
Grosso, A. M. and Bodalia, P. N. and MacAllister, R. J. and Hingorani, A. D. and Moon, J. C. and Scott, M. A.	Comparative clinical- and cost-effectiveness of candesartan and losartan in the management of hypertension and heart failure: A systematic review, meta- and cost-utility analysis	2011	International Journal of Clinical Practice	65	3
Khan, M. S. and Fonarow, G. C. and Ahmed, A. and Greene, S. J. and Vaduganathan, M. and Khan, H. and Marti, C. and Gheorghiade, M. and Butler, J.	Dose of Angiotensin-Converting Enzyme Inhibitors and Angiotensin Receptor Blockers and Outcomes in Heart Failure: A Meta-Analysis	2017	Circulation: Heart Failure	10	8
Kiernan, M. and Rossignol, P. and Sarnak, M. and Gregory, D. and Massaro, J. and Zannad, F. and Konstam, M.	Early and late effects of angiotensin receptor blockade on kidney function in patients with chronic heart failure	2012	Journal of the American College of Cardiology	59	13
Kiernan, M. S. and Gregory, D. and Sarnak, M. J. and Rossignol, P. and Massaro, J. and Kociol, R. and Zannad, F. and Konstam, M. A.	Early and late effects of high- versus low-dose angiotensin receptor blockade on renal function and outcomes in patients with chronic heart failure	2015	JACC Heart Failure	3	3
Kiernan, M. S. and Wentworth, D. and Francis, G. and Martinez, F. A. and Dickstein, K. and Komajda, M. and Zannad, F. and Neaton, J. D. and Konstam, M. A.	Predicting adverse events during angiotensin receptor blocker treatment in heart failure: results from the HEAAL trial	2012	European Journal of Heart Failure	14	12
Konstam, M. A. and Neaton, J. D. and Dickstein, K. and Drexler, H. and Komajda, M. and Martinez, F. A. and Riegger, G. A. and Malbecq, W. and Smith, R. D. and Guptha, S. and Poole-Wilson, P. A.	Effects of high-dose versus low-dose losartan on clinical outcomes in patients with heart failure (HEAAL study): a randomised, double-blind trial	2009	The Lancet	374	9704
Konstam, M. A. and Neaton, J. D. and Dickstein, K. and Drexler, H. and Komajda, M. and Martinez, F. A. and Riegger, G. A. and Smith, R. D. and Malbecq, W. and Guptha, S. and Poole-Wilson, P. A.	Comparison of low-dose versus high-dose losartan1 treatment on morbidity and mortality in angiotensin-converting enzyme inhibitor-intolerant patients with heart failure and reduced left ventricular ejection fraction: Results of the HEAAL study	2010	Circulation	120	21
Konstam, M. A. and Poole-Wilson, P. A. and Dickstein, K. and Drexler, H. and Justice, S. J. and Komajda, M. and Malbecq, W. and Martinez, F. A. and Neaton, J. D. and Riegger, G. A. and et al.	Design of the heart failure endpoint evaluation of AII-antagonist losartan (HEAAL) study in patients intolerant to ACE-inhibitor	2008	European journal of heart failure	10	9
Krum, H.	Optimising management of chronic heart failure	2009	Lancet	374	9704
Lam, P. H. and Dooley, D. J. and Fonarow, G. C. and Butler, J. and Bhatt, D. L. and Filippatos, G. S. and Deedwania, P. and Forman, D. E. and White, M. and Fletcher, R. D. and et al.	Similar clinical benefits from below-target and target dose enalapril in patients with heart failure in the SOLVD Treatment trial	2018	European journal of heart failure	20	2
Maack, C. and BÃ¶hm, M.	Pharmacological treatment of patients with chronic systolic heart failure	2014	European Cardiology Review	9	1
Martens, P. and Verbrugge, F. H. and Nijst, P. and Bertrand, P. B. and Dupont, M. and Tang, W. H. and Mullens, W.	Feasibility and Association of Neurohumoral Blocker Up-titration After Cardiac Resynchronization Therapy	2017	Journal of Cardiac Failure	23	8
Marti, C. N. and Fonarow, G. C. and Anker, S. D. and Yancy, C. and Vaduganathan, M. and Greene, S. J. and Ahmed, A. and Januzzi, J. L. and Gheorghiade, M. and Filippatos, G. and Butler, J.	Medication dosing for heart failure with reduced ejection fraction - opportunities and challenges	2019	European Journal of Heart Failure	21	3
McCallum, W. and Tighiouart, H. and Ku, E. and Salem, D. and Sarnak, M. J.	Trends in Kidney Function Outcomes Following RAAS Inhibition in Patients With Heart Failure With Reduced Ejection Fraction	2020	American Journal of Kidney Diseases	75	1
McCormack, J. and McAlister, F. A. and Kolber, M. R.	Higher medication doses in heart failure?	2017	Canadian Family Physician	63	1
McKelvie, Robert	Compared with low-dose losartan, high-dose losartan decreases risk of death or hospital admission for heart failure in people with heart failure who are intolerant to ACE inhibitors	2010	Evidence Based Medicine	15	2
Ouwerkerk, W. and Teng, T. H. K. and Tromp, J. and Tay, W. T. and Cleland, J. G. and van Veldhuisen, D. J. and Dickstein, K. and Ng, L. L. and Lang, C. C. and Anker, S. D. and Zannad, F. and Hung, C. L. and Sawhney, J. P. S. and Naik, A. and Shimizu, W. and Hagiwara, N. and Wander, G. S. and Anand, I. and Richards, A. M. and Voors, A. A. and Lam, C. S. P.	Effects of combined reninâ€“angiotensinâ€“aldosterone system inhibitor and beta-blocker treatment on outcomes in heart failure with reduced ejection fraction: insights from BIOSTAT-CHF and ASIAN-HF registries	2020	European Journal of Heart Failure	22	8
Owens, A. T. and Jessup, M.	The year in heart failure	2011	Journal of the American College of Cardiology	57	15
Packer, M.	Inferential characterization of the dose-response relationships of neurohormonal antagonists in chronic heart failure: A novel approach based on large-scale trials with active comparators	2018	International Journal of Cardiology	261
Ripley, T. L. and Hennebry, T. A.	Pharmacotherapy of chronic heart failure in the elderly: A review of the evidence	2010	Clinical Medicine Insights: Therapeutics	2
Robles, N. R. and Cerezo, I. and Hernandez-Gallego, R.	Renin-angiotensin system blocking drugs	2014	Journal of Cardiovascular Pharmacology and Therapeutics	19	1
Rossignol, P. and Girerd, N. and Gregory, D. and Massaro, J. and Konstam, M. A. and Zannad, F.	Increased visit-to-visit blood pressure variability is associated with worse cardiovascular outcomes in low ejection fraction heart failure patients: Insights from the HEAAL study	2015	International Journal of Cardiology	187
Ruzicka, M. and Floras, J. S. and McReynolds, A. J. G. and Coletta, E. and Haddad, H. and Davies, R. and Leenen, F. H. H.	Do high doses of AT1-receptor blockers attenuate central sympathetic outflow in humans with chronic heart failure	2013	Clinical Science	124	9
Savarese, G. and Lund, L. H.	Up-titrating angiotensin-converting enzyme inhibitors in heart failure: evidence and challenges	2018	European Journal of Heart Failure	20	2
Teng, T. H. K. and Tromp, J. and Tay, W. T. and Anand, I. and Ouwerkerk, W. and Chopra, V. and Wander, G. S. and Yap, J. J. and MacDonald, M. R. and Xu, C. F. and Chia, Y. M. and Shimizu, W. and Richards, A. M. and Voors, A. and Lam, C. S.	Prescribing patterns of evidence-based heart failure pharmacotherapy and outcomes in the ASIAN-HF registry: a cohort study	2018	The Lancet Global Health	6	9
Turgeon, R. D. and Kolber, M. R. and Loewen, P. and Ellis, U. and McCormack, J. P.	Higher versus lower doses of ACE inhibitors, angiotensin-2 receptor blockers and beta-blockers in heart failure with reduced ejection fraction: Systematic review and meta-analysis	2019	PLoS ONE [Electronic Resource]	14	2
Verbrugge, F. H. and Duchenne, J. and Bertrand, P. B. and Dupont, M. and Tang, W. H. W. and Mullens, W.	Uptitration of renin-angiotensin system blocker and beta-blocker therapy in patients hospitalized for heart failure with reduced versus preserved left ventricular ejection fractions	2013	American Journal of Cardiology	112	12
VÃ­tovec, J. and Å pinar, J. and Å pinarovÃ¡, L.	Heart failure and inhibition of reninâ€“angiotensinâ€“aldosterone system	2018	Cor et Vasa	60	3
Von Lueder, T. G. and Krum, H.	RAAS inhibitors and cardiovascular protection in large scale trials	2013	Cardiovascular Drugs and Therapy	27	2
Weeks, P. A. and Sieg, A. and Gass, J. A. and Rajapreyar, I.	The role of pharmacotherapy in the prevention of sudden cardiac death in patients with heart failure	2016	Heart Failure Reviews	21	4

## Sheet: Table 5-3
Table 5-3. Articles used for most common definition of dose intensity for candesartan (9 studies)
AUTHORS	TITLE	YEAR	JOURNAL	VOLUME	ISSUE
Chin, K. L. and Skiba, M. and Reid, C. M. and Tonkin, A. and Hopper, I. and Mariani, J. A. and Liew, D.	Mind the Gap: Mismatches Between Clinicians and Patients in Heart Failure Medication Management	2018	Cardiovascular Drugs and Therapy	32	1
Cortes Garcia, M. and Franco, J. A. and Martinez, J. and Lopez, M. and Devesa, A. and Taibo, M. and Briongos, S. and Rivero, A. L. and Tunon, J.	Relationship between different doses of angiotensin-converting enzyme inhibitors/angiotensin receptor blockers and prognosis in elderly patients with low ejection fraction and chronic kidney disease	2018	European Heart Journal	39
Franke, J. and Meyer, B. and Frankenstein, L. and Koerner, E. and Froehlich, H. and Tschierschke, R. and Nelles, M. and Katus, H. A. and Zugck, C.	Assessment of drug dosages and long-term outcome of chronic heart failure in elderly patients	2012	European Heart Journal	33
Krum, H. and Shi, H. and Pitt, B. and McMurray, J. and Swedberg, K. and Van Veldhuisen, D. and Vincent, J. and Zannad, F.	Does eplerenone provide additional clinical benefit in patients with mild symptoms of systolic heart failure already receiving optimal background drug therapy?: Analysis Of EMPHASIS-HF	2011	Circulation	124	21
Nguyen, M. and Rumjaun, S. and Lowe-Jones, R. and Ster, I. C. and Rosano, G. and Anderson, L. and Banerjee, D.	Management and outcomes of heart failure patients with CKD: experience from an inter-disciplinary clinic	2020	ESC Heart Failure	7	5
Simoes, A. V. and Sargento, L. and Longo, S. and Lousada, N. and Palma Reis, R.	Systolic heart failure outpatients on ACEi/ARB+b-Blocker low dose (<50%), ivabradine addition improves survival	2016	European Journal of Heart Failure	18
Du, A. X. and Westerhout, C. M. and McAlister, F. A. and Shanks, M. and Oudit, G. Y. and Paterson, D. I. and Hanninen, M. and Thomas, J. and Ezekowitz, J. A.	Titration and tolerability of sacubitril/valsartan for patients with heart failure in clinical practice	2019	Journal of Cardiovascular Pharmacology	73	3
Francia, P. and Palano, F. and Tocci, G. and Adduci, C. and Ricotta, A. and Semprini, L. and Caprinozzi, M. and Balla, C. and Volpe, M.	Angiotensin receptor antagonists to prevent sudden death in heart failure: does the dose matter?	2014	Isrn Cardiology Print	2014
McAlister, F. A. and Savu, A. and Ezekowitz, J. A. and Armstrong, P. W. and Kaul, P.	The hospital frailty risk score in patients with heart failure is strongly associated with outcomes but less so with pharmacotherapy	2020	Journal of Internal Medicine	287	3

## Sheet: Table 5-4
Table 5-4. Articles used for most common definition of dose intensity for valsartan (11 studies)
AUTHORS	TITLE	YEAR	JOURNAL	VOLUME	ISSUE
Chin, K. L. and Skiba, M. and Reid, C. M. and Tonkin, A. and Hopper, I. and Mariani, J. A. and Liew, D.	Mind the Gap: Mismatches Between Clinicians and Patients in Heart Failure Medication Management	2018	Cardiovascular Drugs and Therapy	32	1
Cortes Garcia, M. and Franco, J. A. and Martinez, J. and Lopez, M. and Devesa, A. and Taibo, M. and Briongos, S. and Rivero, A. L. and Tunon, J.	Relationship between different doses of angiotensin-converting enzyme inhibitors/angiotensin receptor blockers and prognosis in elderly patients with low ejection fraction and chronic kidney disease	2018	European Heart Journal	39
Franke, J. and Meyer, B. and Frankenstein, L. and Koerner, E. and Froehlich, H. and Tschierschke, R. and Nelles, M. and Katus, H. A. and Zugck, C.	Assessment of drug dosages and long-term outcome of chronic heart failure in elderly patients	2012	European Heart Journal	33
Krum, H. and Shi, H. and Pitt, B. and McMurray, J. and Swedberg, K. and Van Veldhuisen, D. and Vincent, J. and Zannad, F.	Does eplerenone provide additional clinical benefit in patients with mild symptoms of systolic heart failure already receiving optimal background drug therapy?: Analysis Of EMPHASIS-HF	2011	Circulation	124	21
Nguyen, M. and Rumjaun, S. and Lowe-Jones, R. and Ster, I. C. and Rosano, G. and Anderson, L. and Banerjee, D.	Management and outcomes of heart failure patients with CKD: experience from an inter-disciplinary clinic	2020	ESC Heart Failure	7	5
Simoes, A. V. and Sargento, L. and Longo, S. and Lousada, N. and Palma Reis, R.	Systolic heart failure outpatients on ACEi/ARB+b-Blocker low dose (<50%), ivabradine addition improves survival	2016	European Journal of Heart Failure	18
Du, A. X. and Westerhout, C. M. and McAlister, F. A. and Shanks, M. and Oudit, G. Y. and Paterson, D. I. and Hanninen, M. and Thomas, J. and Ezekowitz, J. A.	Titration and tolerability of sacubitril/valsartan for patients with heart failure in clinical practice	2019	Journal of Cardiovascular Pharmacology	73	3
Francia, P. and Palano, F. and Tocci, G. and Adduci, C. and Ricotta, A. and Semprini, L. and Caprinozzi, M. and Balla, C. and Volpe, M.	Angiotensin receptor antagonists to prevent sudden death in heart failure: does the dose matter?	2014	Isrn Cardiology Print	2014
LÃ³pez-Azor, J. C. and Vicent, L. and Valero-Masa, M. J. and Esteban-FernÃ¡ndez, A. and GÃ³mez-Bueno, M. and PÃ©rez, Ã and DÃ­ez-Villanueva, P. and De-Juan, J. and Manuel-Iniesta, Ã and Bover, R. and del Prado, S. and MartÃ­nez-SellÃ©s, M.	Safety of sacubitril/valsartan initiated during hospitalization: data from a non-selected cohort	2019	ESC Heart Failure	6	6
McAlister, F. A. and Savu, A. and Ezekowitz, J. A. and Armstrong, P. W. and Kaul, P.	The hospital frailty risk score in patients with heart failure is strongly associated with outcomes but less so with pharmacotherapy	2020	Journal of Internal Medicine	287	3
Sun, Y. and Chen, S. and Tu, Y.	Clinical observation on different dosage of valsartan in treatment of heart failure	2010	Heart	96

## Sheet: Table 5-5
Table 5-5. Articles used for most common definition of dose intensity for other ARBs
Articles used for most common definition of dose intensity for irbesartan (2 studies)
AUTHORS	TITLE	YEAR	JOURNAL	VOLUME	ISSUE
Senni, M. and McMurray, J. J. V. and Wachter, R. and McIntyre, H. F. and Reyes, A. and Majercak, I. and Andreka, P. and Shehova-Yankova, N. and Anand, I. and Yilmaz, M. B. and Gogia, H. and Martinez-Selles, M. and Fischer, S. and Zilahi, Z. and Cosmi, F. and Gelev, V. and Galve, E. and GÃ³mez-Doblas, J. J. and Nociar, J. and Radomska, M. and Sokolova, B. and Volterrani, M. and Sarkar, A. and Reim…	Initiating sacubitril/valsartan (LCZ696) in heart failure: results of TITRATION, a double-blind, randomized comparison of two uptitration regimens	2016	European Journal of Heart Failure	18	9
Wachter, R. and Shah, S. J. and Cowie, M. R. and SzecsÃ¶dy, P. and Shi, V. and Ibram, G. and Zhao, Z. and Gong, J. and Klebs, S. and Pieske, B.	Angiotensin receptor neprilysin inhibition versus individualized RAAS blockade: design and rationale of the PARALLAX trial	2020	ESC Heart Failure	7	3
Articles used for most common definition of dose intensity for Olmesartan (2 studies)
AUTHORS	TITLE	YEAR	JOURNAL	VOLUME	ISSUE
Senni, M. and McMurray, J. J. V. and Wachter, R. and McIntyre, H. F. and Reyes, A. and Majercak, I. and Andreka, P. and Shehova-Yankova, N. and Anand, I. and Yilmaz, M. B. and Gogia, H. and Martinez-Selles, M. and Fischer, S. and Zilahi, Z. and Cosmi, F. and Gelev, V. and Galve, E. and GÃ³mez-Doblas, J. J. and Nociar, J. and Radomska, M. and Sokolova, B. and Volterrani, M. and Sarkar, A. and Reim…	Initiating sacubitril/valsartan (LCZ696) in heart failure: results of TITRATION, a double-blind, randomized comparison of two uptitration regimens	2016	European Journal of Heart Failure	18	9
Wachter, R. and Shah, S. J. and Cowie, M. R. and SzecsÃ¶dy, P. and Shi, V. and Ibram, G. and Zhao, Z. and Gong, J. and Klebs, S. and Pieske, B.	Angiotensin receptor neprilysin inhibition versus individualized RAAS blockade: design and rationale of the PARALLAX trial	2020	ESC Heart Failure	7	3
Articles used for most common definition of dose intensity for telmisartan (2 studies)
AUTHORS	TITLE	YEAR	JOURNAL	VOLUME	ISSUE
Senni, M. and McMurray, J. J. V. and Wachter, R. and McIntyre, H. F. and Reyes, A. and Majercak, I. and Andreka, P. and Shehova-Yankova, N. and Anand, I. and Yilmaz, M. B. and Gogia, H. and Martinez-Selles, M. and Fischer, S. and Zilahi, Z. and Cosmi, F. and Gelev, V. and Galve, E. and GÃ³mez-Doblas, J. J. and Nociar, J. and Radomska, M. and Sokolova, B. and Volterrani, M. and Sarkar, A. and Reim…	Initiating sacubitril/valsartan (LCZ696) in heart failure: results of TITRATION, a double-blind, randomized comparison of two uptitration regimens	2016	European Journal of Heart Failure	18	9
Wachter, R. and Shah, S. J. and Cowie, M. R. and SzecsÃ¶dy, P. and Shi, V. and Ibram, G. and Zhao, Z. and Gong, J. and Klebs, S. and Pieske, B.	Angiotensin receptor neprilysin inhibition versus individualized RAAS blockade: design and rationale of the PARALLAX trial	2020	ESC Heart Failure	7	3
Articles used for most common definition of dose intensity for azilsartan (2 studies)
AUTHORS	TITLE	YEAR	JOURNAL	VOLUME	ISSUE
Senni, M. and McMurray, J. J. V. and Wachter, R. and McIntyre, H. F. and Reyes, A. and Majercak, I. and Andreka, P. and Shehova-Yankova, N. and Anand, I. and Yilmaz, M. B. and Gogia, H. and Martinez-Selles, M. and Fischer, S. and Zilahi, Z. and Cosmi, F. and Gelev, V. and Galve, E. and GÃ³mez-Doblas, J. J. and Nociar, J. and Radomska, M. and Sokolova, B. and Volterrani, M. and Sarkar, A. and Reim…	Initiating sacubitril/valsartan (LCZ696) in heart failure: results of TITRATION, a double-blind, randomized comparison of two uptitration regimens	2016	European Journal of Heart Failure	18	9
Wachter, R. and Shah, S. J. and Cowie, M. R. and SzecsÃ¶dy, P. and Shi, V. and Ibram, G. and Zhao, Z. and Gong, J. and Klebs, S. and Pieske, B.	Angiotensin receptor neprilysin inhibition versus individualized RAAS blockade: design and rationale of the PARALLAX trial	2020	ESC Heart Failure	7	3
Articles used for most common definition of dose intensity for eprosartan (2 studies)
AUTHORS	TITLE	YEAR	JOURNAL	VOLUME	ISSUE
Senni, M. and McMurray, J. J. V. and Wachter, R. and McIntyre, H. F. and Reyes, A. and Majercak, I. and Andreka, P. and Shehova-Yankova, N. and Anand, I. and Yilmaz, M. B. and Gogia, H. and Martinez-Selles, M. and Fischer, S. and Zilahi, Z. and Cosmi, F. and Gelev, V. and Galve, E. and GÃ³mez-Doblas, J. J. and Nociar, J. and Radomska, M. and Sokolova, B. and Volterrani, M. and Sarkar, A. and Reim…	Initiating sacubitril/valsartan (LCZ696) in heart failure: results of TITRATION, a double-blind, randomized comparison of two uptitration regimens	2016	European Journal of Heart Failure	18	9
Wachter, R. and Shah, S. J. and Cowie, M. R. and SzecsÃ¶dy, P. and Shi, V. and Ibram, G. and Zhao, Z. and Gong, J. and Klebs, S. and Pieske, B.	Angiotensin receptor neprilysin inhibition versus individualized RAAS blockade: design and rationale of the PARALLAX trial	2020	ESC Heart Failure	7	3
