# Supplementary material for: How do we define high and low dose intensity of heart failure medications: a scoping review
Source: BMC Cardiovasc Disord. 2023 Sep 27;23:478. doi: 10.1186/s12872-023-03514-2 (PMC10523693; doi:10.1186/s12872-023-03514-2)
Supplement: Supplementary file 6 — Supplementary Material 6 [file 12872_2023_3514_MOESM6_ESM.xlsx]

## Sheet: Title and Legends
	Supplemental file 6: List of the articles for diuretics for How do we define high and low dose intensity of heart failure medications: a scoping review Min Ji Kwaka, Qian Wangb, Chukwuma Onyebekec, Travis Holderd, Parag Goyalc, Rajender Aparasue, Abhjeet Dhoblef, Holly M. Holmesa a. Division of Geriatric and Palliative Medicine, McGovern Medical School, The University of Texas Health Science Cent…
	Table 6-1. Articles used for diuretics Table 6-2. Articles used for most common definition of dose intensity for furosemide (12 studies) Table 6-3. Articles used for most common definition of dose intensity for bumentanide (2 studies) Table 6-4. Articles used for most common definition of dose intensity for metolazone (1 study)

## Sheet: Table 6-1
Table 6-1. Articles used for diuretics
AUTHORS	TITLE	YEAR	JOURNAL	VOLUME	ISSUE
Abdel-Qadir, H. M. and Tu, J. V. and Yun, L. and Austin, P. C. and Newton, G. E. and Lee, D. S.	Diuretic dose and long-term outcomes in elderly patients with heart failure after hospitalization	2010	American Heart Journal	160	2
Bakos, Z. and Reitan, C. and Werther-Evaldsson, A. and Roijer, A. and Platonov, P. and Borgquist, R.	Cardiovascular drug utilization post-implant is related to clinical outcome in heart failure patients receiving cardiac resynchronization therapy	2017	Cardiology Journal	24	4
Bansal, S. and Lindenfeld, J. and Schrier, R. W.	Sodium retention in heart failure and cirrhosis: potential role of natriuretic doses of mineralocorticoid antagonist?	2009	Circulation: Heart Failure	2	4
Bonfils, P. K. and Damgaard, M. and Taskiran, M. and Goetze, J. P. and Norsk, P. and GadsbÃ¸ll, N.	Impact of diuretic treatment and sodium intake on plasma volume in patients with compensated systolic heart failure	2010	European Journal of Heart Failure	12	9
Borentain, M. and Nkhoma, E. and Tugcu, A. and Lei, C. and Kessler, P. and Pan, X. and Jiang, J. and Desouza, M. M.	High dose outpatient loop diuretics post hospitalization for heart failure are associated with an increased risk of re-hospitalization and mortality	2019	Circulation	140
Brunner-La Rocca, Hans-Peter and Knackstedt, Christian and Eurlings, Luc and Rolny, Vinzent and Krause, Friedemann and Pfisterer, Matthias E. and Tobler, Daniel and Rickenbacher, Peter and Maeder, Micha T.	Impact of worsening renal function related to medication in heart failure	2015	European Journal of Heart Failure	17	2
Chanattha Thimphitthaya, C. and Sriparn, P. and Anuntasainont, M. and Lalithnithi, P. and Kittiprachakul, S. and Trongtorsak, A. and Ariyachaipanich, A.	Higher daily oral furosemide requirement is a predictor for short term mortality in heart failure patients	2019	European Journal of Heart Failure	21
Chen, Z. H. and Jiang, Y. R. and Peng, J. Q. and Ding, J. W. and Li, S. and Wu, H. and Yang, J.	Clinical effects of combined treatment by optimal dose of furosemide and spironolactone on diastolic heart failure in elderly patients	2016	Experimental and therapeutic medicine	11	3
Chin, K. L. and Skiba, M. and Reid, C. M. and Tonkin, A. and Hopper, I. and Mariani, J. A. and Liew, D.	Mind the Gap: Mismatches Between Clinicians and Patients in Heart Failure Medication Management	2018	Cardiovascular Drugs and Therapy	32	1
Chris Kapelios, C. and Laroche, C. and Crespo-Leiro, M. G. and Piepoli, M. and Coats, A. and Anker, S. D. and Filippatos, G. and Maggioni, A. and Seferovic, P. and Rosano, G. and Mebazaa, A. and Lainscak, M. and Hoes, A. and Ruschitzka, F. and Lund, L. H.	High-dose loop diuretics are associated with adverse clinical outcomes in outpatients with chronic heart failure and mid-range and preserved ejection fraction: Observations from the ESC Heart Failure	2018	European Journal of Heart Failure	20
Cohen, N. and Alon, I. and Almoznino-Sarafian, D. and Zaidenstein, R. and Weissgarten, J. and Gorelik, O. and Berman, S. and Modai, D. and Golik, A.	Metabolic and clinical effects of oral magnesium supplementation in furosemide-treated patients with severe congestive heart failure	2000	Clinical Cardiology	23	6
Culy, C. R. and Jarvis, B.	Quinapril: a further update of its pharmacology and therapeutic use in cardiovascular disorders	2002	Drugs	62	2
Cunha, F. M. and Pereira, J. and Marques, P. and Ribeiro, A. and Bettencourt, P. and LourenÃ§o, P.	Diabetic patients need higher furosemide doses: A report on acute and chronic heart failure patients	2020	Journal of Cardiovascular Medicine	21	1
da Rosa, P. R. and Rohde, L. E. and Doebber, M. and Ribeiro, A. L. P. and Prado, D. P. and Bertoldi, E. G. and Figueiredo Neto, J. A. and Kohler, I. and Beck-da-Silva, L. and Danzmann, L. C. and et al.	Rational and design of a randomized, double-blind, multicenter trial to evaluate the safety and tolerability of furosemide withdrawal in stable chronic outpatients with heart failure: the ReBIC-1 trial	2017	American heart journal	194
Damman, K. and Kjekshus, J. and Wikstrand, J. and Cleland, J. G. F. and Komajda, M. and Wedel, H. and Waagstein, F. and McMurray, J. J. V.	Loop diuretics, renal function and clinical outcome in patients with heart failure and reduced ejection fraction	2016	European Journal of Heart Failure	18	3
De Pasquale, C. G. and Dunne, J. S. and Minson, R. B. and Arnolda, L. F.	Hypotension is associated with diuretic resistance in severe chronic heart failure, independent of renal function	2005	European Journal of Heart Failure	7	5
Dini, F. L. and Ghio, S. and Klersy, C. and Rossi, A. and Simioniuc, A. and Scelsi, L. and Genta, F. T. and Cicoira, M. and Tavazzi, L. and Temporelli, P. L.	Effects on survival of loop diuretic dosing in ambulatory patients with chronic heart failure using a propensity score analysis	2013	International Journal of Clinical Practice	67	7
Dini, F. L. and Ghio, S. and Rossi, A. and Temporelli, P. L. and Capozza, P. and Maggi, G. and Tarro Genta, F. and Santonato, V. and Di Bello, V. and Marzilli, M.	Chronic furosemide use and survival in patients with heart failure secondary to left ventricular systolic dysfunction	2010	European Heart Journal	31
Dobre, D. and DeJongste, M. J. L. and Lucas, C. and Cleuren, G. and Van Veldhuisen, D. J. and Ranchor, A. V. and Haaijer-Ruskamp, F.	Effectiveness of Î²-blocker therapy in daily practice patients with advanced chronic heart failure; is there an effect-modification by age?	2007	British Journal of Clinical Pharmacology	63	3
Dormans, T. P. and Gerlag, P. G.	Combination of high-dose furosemide and hydrochlorothiazide in the treatment of refractory congestive heart failure	1996	European Heart Journal	17	12
Ege, M. R. and Guray, U. and Guray, Y. and Yilmaz, M. B. and Yucel, O. and Zorlu, A. and Tandogan, I.	Acute heart failure with accompanying chronic obstructive pulmonary disease. Should we focus on beta blockers?	2012	Herz	37	7
Eng, Sanna Hagelberg and Jaarsma, Tiny and LupÃ³n, Josep and GonzÃ¡lez, Beatriz and Ehrlin, Jenny and DÃ­az, Violeta and Bayes-Genis, Antoni and WaldrÃ©us, Nana	Thirst and factors associated with frequent thirst in patients with heart failure in Spain	2021	Heart & Lung	50	1
Eshaghian, S. and Horwich, T. B. and Fonarow, G. C. and Eshaghian, Shervin and Horwich, Tamara B. and Fonarow, Gregg C.	Relation of loop diuretic dose to mortality in advanced heart failure	2006	American Journal of Cardiology	97	12
Faggiano, P. and Opasich, C. and Tavazzi, L. and Achilli, F. and Gentile, A. and De Biase, L. and De Maria, R. and Pozzi, R. and Tarantini, L. and Gonzini, L. and Maggioni, A. P.	Prescription patterns of diuretics in chronic heart failure: a contemporary background as a clue to their role in treatment	2003	Journal of Cardiac Failure	9	3
Gandhi, S. and Mosleh, W. and Myers, R. B. H.	Hypertonic saline with furosemide for the treatment of acute congestive heart failure: A systematic review and meta-analysis	2014	International Journal of Cardiology	173	2
Harjai, K. J. and Dinshaw, H. K. and Nunez, E. and Shah, M. and Thompson, H. and Turgut, T. and Ventura, H. O.	The prognostic implications of outpatient diuretic dose in heart failure	1999	International Journal of Cardiology	71	3
Jolobe, O. M. P.	Criteria for frusemide reduction or withdrawal	2018	European Journal of Internal Medicine	48
Kapelios, C. and Kaldara, E. and Sousonis, V. and Michelinakis, N. and Siskas, P. and Sventzouri, S. and Margari, Z. and Ntalianis, A. and Terrovitis, J. and Nanas, J.	High furosemide dose is associated with worsening of renal function in patients with chronic heart failure independently of pre-existing chronic kidney disease	2012	European Journal of Heart Failure, Supplement	11
Kapelios, C. J. and Bonou, Îœ and Malliaras, K. and Athanasiadi, E. and Vakrou, S. and Skouloudi, M. and Masoura, C. and Barbetseas, J.	Association of loop diuretics use and dose with outcomes in outpatients with heart failure: a systematic review and meta-analysis of observational studies involving 96,959 patients	2020	Heart Failure Reviews
Kapelios, C. J. and Kaldara, E. and Ntalianis, A. and Sousonis, V. and Repasos, E. and Sfakianaki, T. and Vakrou, S. and Pantsios, C. and Nanas, J. N. and Terrovitis, J. V.	High furosemide dose has detrimental effects on survival of patients with stable heart failure	2015	Hjc Hellenic Journal of Cardiology	56	2
Kapelios, C. J. and Malliaras, K. and Kaldara, E. and Vakrou, S. and Nanas, J. N.	Loop diuretics for chronic heart failure: a foe in disguise of a friend?	2018	European Heart Journal Cardiovascular Pharmacotherapy	4	1
Kapelios, C. J. and Malliaras, K. and Nanas, J. N.	Dosing of loop diuretics in chronic heart failure: it's time for evidence	2016	European Journal of Heart Failure	18	10
Kichou, B. and Henine, N. and Ait Said, M. and Mehlal, S. and Brahimi, S. and Mokrane, S.	High- loop diuretics doses at discharge after acute heart failure hospitalization and two years mortality: An observational study	2020	Archives of Cardiovascular Diseases Supplements	12	1
Kondo, T. and Yamada, T. and Morita, T. and Furukawa, Y. and Iwasaki, Y. and Kawasaki, M. and Kikuchi, A. and Naito, T. and Fujimoto, T. and Ozu, K. and Sengoku, K. and Yamamoto, H. and Kawai, T. and Takahashi, S. and Fukunami, M.	Even standard dose of furosemide is associated with chronic kidney injury in patients with chronic heart failure	2012	Circulation	126	21
Kondo, T. and Yamada, T. and Morita, T. and Furukawa, Y. and Tamaki, S. and Iwasaki, Y. and Kawasaki, M. and Kikuchi, A. and Sengoku, K. and Ozu, K. and Yamamoto, H. and Kawai, T. and Takahashi, S. and Ishimi, M. and Hakui, H. and Fukunami, M.	Even standard dose of furosemide is associated with the progression of cardiorenal syndrome in patients with chronic heart failure via cardiac sympathetic nerve activation	2014	Journal of the American College of Cardiology	63	12
Kondo, T. and Yamada, T. and Morita, T. and Tamaki, S. and Fukunami, M.	High blood urea nitrogen to creatinine ratio predicts poor clinical outcome in CHF patients with standard dose of furosemide	2015	Journal of Cardiac Failure	21	10
LaszczyÅ„ska, Olga and Severo, Milton and FriÃµes, Fernando and LourenÃ§o, PatrÃ­cia and Silva, SÃ©rgio and Bettencourt, Paulo and Lunet, Nuno and Azevedo, Ana	Prognostic Effect of the Dose of Loop Diuretic Over 5 Years in Chronic Heart Failure	2017	Journal of Cardiac Failure	23	8
Licata, G. and Di Pasquale, P. and Parrinello, G. and Cardinale, A. and Scandurra, A. and Follone, G. and Argano, C. and Tuttolomondo, A. and Paterna, S.	Effects of high-dose furosemide and small-volume hypertonic saline solution infusion in comparison with a high dose of furosemide as bolus in refractory congestive heart failure: long-term effects	2003	American Heart Journal	145	3
Lourenco, P. and Martins, J. P. and Araujo, J. P. and Mascarenhas, J. and Lopes, R. and Azevedo, A. and Bettencourt, P.	Prognostic implications of diuretic dose in chronic heart failure	2009	European Journal of Heart Failure, Supplement	8
Lteif, C. and Arwood, M. J. and Kansal, M. and Cavallari, L. H. and Desai, A. A. and Duarte, J. D.	Beta-Blocker Dose Stratifies Mortality Risk in a Racially Diverse Heart Failure Population	2020	Journal of Cardiovascular Pharmacology	75	3
Maeder, M. T. and Rickli, H. and Pfisterer, M. E. and Muzzarelli, S. and Ammann, P. and Fehr, T. and Hack, D. and Weilenmann, D. and Dieterle, T. and Kiencke, S. and Estlinbaum, W. and Brunner-La Rocca, H. P.	Incidence, clinical predictors, and prognostic impact of worsening renal function in elderly patients with chronic heart failure on intensive medical therapy	2012	American Heart Journal	163	3
Marangoni, E. and Oddone, A. and Surian, M. and Panciroli, C. and Galloni, G. and Masa, A. and Caizzi, V. and Belletti, S. and Cominesi, W. R. and Orlandi, M.	Effect of high-dose furosemide in refractory congestive heart failure	1990	Angiology	41	10
Martins, J. and LourenÃ§o, P. and AraÃºjo, J. P. and Mascarenhas, J. and Lopes, R. and Azevedo, A. and Bettencourt, P.	Prognostic implications of diuretic dose in chronic heart failure	2011	Journal of Cardiovascular Pharmacology and Therapeutics	16	2
Masuyama, T. and Tsujino, T. and Origasa, H. and Yamamoto, K. and Akasaka, T. and Hirano, Y. and Ohte, N. and Daimon, T. and Nakatani, S. and Ito, H.	Superiority of long-acting to short-acting loop diuretics in the treatment of congestive heart failure - The J-MELODIC study	2012	Circulation Journal	76	4
McKie, P. and Bundrick, J. B.	Clinical Pearls in Cardiology 2019	2019	Disease-a-Month	65	11
Mielniczuk, L. M. and Tsang, S. W. and Desai, A. S. and Nohria, A. and Lewis, E. F. and Fang, J. C. and Baughman, K. L. and Stevenson, L. W. and Givertz, M. M. and Mielniczuk, Lisa M. and Tsang, Sui W. and Desai, Akshay S. and Nohria, Anju and Lewis, Eldrin F. and Fang, James C. and Baughman, Kenneth L. and Stevenson, Lynne Warner and Givertz, Michael M.	The association between high-dose diuretics and clinical stability in ambulatory chronic heart failure patients	2008	Journal of Cardiac Failure	14	5
Minana Escriva, G. and Nunez, J. and Sanchis, J. and Bodi, V. and Palau, P. and Olivares, M. and Bonanad, C. and Ventura, S. and Chorro, F. J. and Llacer, A.	Carbohydrate antigen 125 serial measurements after an admission for acute heart failure and early readmission	2011	European Journal of Heart Failure, Supplement	10
Miura, M. and Sugimura, K. and Sakata, Y. and Miyata, S. and Tadaki, S. and Yamauchi, T. and Onose, T. and Tsuji, K. and Abe, R. and Oikawa, T. and Kasahara, S. and Nochioka, K. and Takahashi, J. and Shimokawa, H.	Prognostic impact of loop diuretics in patients with chronic heart failure â€“ Effects of addition of renin-angiotensin-aldosterone system inhibitors and Î²-blockers	2016	Circulation Journal	80	6
Morinaga, T.	Effect on survival of treatment for heart failure with tolvaptan in addition to low dose furosemide vs. High dose furosemide	2016	Journal of Cardiac Failure	22	9
Nakano, Y. and Mizuno, T. and Niwa, T. and Mukai, K. and Wakabayashi, H. and Watanabe, A. and Ando, H. and Takashima, H. and Murotani, K. and Waseda, K. and Amano, T.	Impact of Continuous Administration of Tolvaptan on Preventing Medium-Term Worsening Renal Function and Long-Term Adverse Events in Heart Failure Patients with Chronic Kidney Disease	2018	International Heart Journal	59	1
Neuberg, G. W. and Miller, A. B. and O'Connor, C. M. and Belkin, R. N. and Carson, P. E. and Cropp, A. B. and Frid, D. J. and Nye, R. G. and Pressler, M. L. and Wertheimer, J. H. and et al.	Diuretic resistance predicts mortality in patients with advanced heart failure	2002	American heart journal	144	1
Nieves, L. C. and Mehrtens, G. M. and Pores, N. and Pickrell, C. and Tanis, J. and Satty, T. and Chuang, M. and Young, T. C. and Merlin, M. A.	The Effect of Furosemide Dose Administered in the Out-of-hospital Setting on Renal Function Among Patients with Suspected Acute Decompensated Heart Failure	2015	Prehospital & Disaster Medicine	30	1
NÃºÃ±ez, J. and NÃºÃ±ez, E. and MiÃ±ana, G. and BodÃ­, V. and Fonarow, G. C. and Bertomeu-GonzÃ¡lez, V. and Palau, P. and Merlos, P. and Ventura, S. and Chorro, F. J. and LlÃ cer, P. and Sanchis, J.	Differential mortality association of loop diuretic dosage according to blood urea nitrogen and carbohydrate antigen 125 following a hospitalization for acute heart failure	2012	European Journal of Heart Failure	14	9
Okabe, T. and Yakushiji, T. and Kido, T. and Oyama, Y. and Igawa, W. and Ono, M. and Ebara, S. and Yamashita, K. and Yamamoto, M. H. and Saito, S. and Amemiya, K. and Isomura, N. and Ochiai, M.	The association between high-dose loop diuretic use at discharge and cardiovascular mortality in patients with heart failure	2018	ESC heart failure	5	1
Onitsuka, Hisamitsu and Koyama, Shouhei and Ideguchi, Takeshi and Ishikawa, Tetsunori and Kitamura, Kazuo and Nagamachi, Shigeki and Baltatu, Ovidiu Constantin	Impact of short-acting loop diuretic doses and cardiac sympathetic nerve abnormalities on outcomes of patients with reduced left ventricular function	2019	Medicine	98	8
Oshima, K. and Kohsaka, S. and Koide, K. and Yoshikawa, T.	Reducing the dose of diuretics for heart failure patients: how low can it go?	2009	Cardiology	114	2
Page, R. L., 2nd and Lindenfeld, J.	Ground Hog Day: Do We Need Another Analysis of Diuretic Dose and Outcomes in Heart Failure Patients?	2017	Journal of Cardiac Failure	23	8
Pandhi, P. and ter Maaten, J. M. and Emmens, J. E. and Struck, J. and Bergmann, A. and Cleland, J. G. and Givertz, M. M. and Metra, M. and O'Connor, C. M. and Teerlink, J. R. and Ponikowski, P. and Cotter, G. and Davison, B. and van Veldhuisen, D. J. and Voors, A. A.	Clinical value of pre-discharge bio-adrenomedullin as a marker of residual congestion and high risk of heart failure hospital readmission	2020	European Journal of Heart Failure	22	4
Paterna, S. and Parrinello, G. and Cannizzaro, S. and Fasullo, S. and Torres, D. and Sarullo, F. M. and Di Pasquale, P.	Medium term effects of different dosage of diuretic, sodium, and fluid administration on neurohormonal and clinical outcome in patients with recently compensated heart failure	2009	American journal of cardiology	103	1
Pavlusova, M. and Miklik, R. and Benesova, K. and Spacek, R. and Zeman, K. and Littnerova, S. and Felsoci, M. and Pohludkova, L. and Dusek, L. and Spinar, J. and Parenica, J. and Jarkovsky, J.	Increased dose of diuretics correlates with severity of heart failure and renal dysfunction and does not lead to reduction of mortality and rehospitalizations, data from AHEAD registry	2018	European Heart Journal	39
Reyes, A. J. and Leary, W. P.	Renal excretory responses to single and repeated administration of diuretics in healthy subjects: clinical connotations	1993	Cardiovascular Drugs & Therapy	7
Ricci, F. and Ramirez, T. and Marmorato, R. and Vega, J. and Pagan, P. and Lopez, J. E. and Soto-Salgado, M. and Cangiano, J. L.	Predisposing factors for acute kidney injury in Hispanic patients treated with diuretics for decompensated heart failure	2013	Puerto Rico Health Sciences Journal	32	2
Riegel, B. and Moser, D. K. and Anker, S. D. and Appel, L. J. and Dunbar, S. B. and Grady, K. L. and Gurvitz, M. Z. and Havranek, E. P. and Lee, C. S. and Lindenfeld, J. and Peterson, P. N. and Pressler, S. J. and Schocken, D. D. and Whellan, D. J.	State of the science: Promoting self-care in persons with heart failure: A scientific statement from the american heart association	2009	Circulation	120	12
Rocha, R. M. and Silva, G. V. and de Albuquerque, D. C. and Tura, B. R. and Albanesi Filho, F. M.	Influence of spironolactone therapy on thiamine blood levels in patients with heart failure	2008	Arquivos Brasileiros de Cardiologia	90	5
Rosenberg, J. and Gustafsson, F. and Galatius, S. and Hildebrandt, P. R.	Combination therapy with metolazone and loop diuretics in outpatients with refractory heart failure: an observational study and review of the literature	2005	Cardiovascular Drugs & Therapy	19	4
Sargento, L. and SimÃµes, A. V. and Longo, S. and Lousada, N. and Reis, R. P. D.	Furosemide Prescription during the Dry State Is a Predictor of Long-Term Survival of Stable, Optimally Medicated Patients with Systolic Heart Failure	2017	Journal of Cardiovascular Pharmacology and Therapeutics	22	3
Schmidt, S. and HÃ¼rlimann, D. and Starck, C. T. and Hindricks, G. and LÃ¼scher, T. F. and Ruschitzka, F. and Steffe, J.	Treatment with higher dosages of heart failure medication is associated with improved outcome following cardiac resynchronization therapy	2014	European Heart Journal	35	16
Shah, R. V. and McNulty, S. and O'Connor, C. M. and Felker, G. M. and Braunwald, E. and Givertz, M. M. and Shah, Ravi V. and McNulty, Steven and O'Connor, Christopher M. and Felker, G. Michael and Braunwald, Eugene and Givertz, Michael M.	Effect of admission oral diuretic dose on response to continuous versus bolus intravenous diuretics in acute heart failure: an analysis from diuretic optimization strategies in acute heart failure	2012	American Heart Journal	164	6
SimonaviÄius, J. and Maeder, M. T. and Eurlings, C. G. M. J. and Aizpurua, A. B. and ÄŒelutkienÄ—, J. and BarysienÄ—, J. and Toggweiler, S. and Kaufmann, B. A. and Brunner-La Rocca, H. P.	Intensification of pharmacological decongestion but not the actual daily loop diuretic dose predicts worse chronic heart failure outcome: insights from TIME-CHF	2020	Clinical Research in Cardiology
Tarantini, L. and Cioffi, G. and Gonzini, L. and Oliva, F. and Lucci, D. and Di Tano, G. and Maggioni, A. P. and Tavazzi, L. and Italian Acute Heart Failure, Survey	Evolution of renal function during and after an episode of cardiac decompensation: results from the Italian survey on acute heart failure	2010	Journal of Cardiovascular Medicine	11	4
Terrovitis, J. and Kapelios, C. and Kaldara, E. and Sainis, G. and Sousonis, V. and Michelinakis, N. and Sventzouri, S. and Margari, Z. and Ntalianis, A. and Nanas, J.	High furosemide dose is an independent risk factor for mortality in patients with chronic heart failure	2012	Journal of the American College of Cardiology	59	13
Testani, J. M. and Cappola, T. P. and Brensinger, C. M. and Shannon, R. P. and Kimmel, S. E. and Testani, Jeffrey M. and Cappola, Thomas P. and Brensinger, Colleen M. and Shannon, Richard P. and Kimmel, Stephen E.	Interaction between loop diuretic-associated mortality and blood urea nitrogen concentration in chronic heart failure	2011	Journal of the American College of Cardiology (JACC)	58	4
Toshitaka Okabe, T. and Kido, T. and Yakushiji, T. and Oyama, Y. and Igawa, W. and Ono, M. and Ebara, S. and Yamashita, K. and Yamamoto, M. H. and Saito, S. and Amemiya, K. and Isomura, N. and Ochiai, M.	High-dose loop diuretics at discharge is associated with cardiovascular mortality in patients with heart failure	2017	European Journal of Heart Failure	19
van der Wal, M. H. L. and WaldrÃ©us, N. and Jaarsma, T. and Kato, N. P.	Thirst in Patients With Heart Failure in Sweden, the Netherlands, and Japan	2020	The Journal of cardiovascular nursing	35	1
Van Vliet, A. A. and Donker, A. J. M. and Nauta, J. J. P. and Verheugt, F. W. A.	Spironolactone in congestive heart failure refractory to high-dose loop diuretic and low-dose angiotensin-converting enzyme inhibitor	1993	American Journal of Cardiology	71	3
Velat, I. and BuÅ¡iÄ‡, Å½ and JuriÄ‡ PaiÄ‡, M. and ÄŒuliÄ‡, V.	Furosemide and spironolactone doses and hyponatremia in patients with heart failure	2020	BMC Pharmacology and Toxicology	21	1
Waterer, G. and Donaldson, M.	High-dose frusemide for cardiac failure	1995	Lancet	346	8969
Woodruff, A. E. and Kelley, A. M. and Hempel, C. A. and Loeffler, W. J. and Echtenkamp, C. A. and Hassan, A. K.	Discharge Diuretic Dose and 30-Day Readmission Rate in Acute Decompensated Heart Failure	2016	Annals of Pharmacotherapy	50	6
Yamazoe, M. and Mizuno, A. and Kohsaka, S. and Shiraishi, Y. and Kohno, T. and Goda, A. and Higuchi, S. and Yagawa, M. and Nagatomo, Y. and Yoshikawa, T. and West Tokyo Heart Failure Registry Investigators Tokyo, Japan	Incidence of hospital-acquired hyponatremia by the dose and type of diuretics among patients with acute heart failure and its association with long-term outcomes	2018	Journal of Cardiology	71	6
Yetkin, E. and Cuglan, B. and Turhan, H. and Ozturk, S.	Sodium restriction, water intake, and diuretic regimen in patients with congestive heart failure	2019	Heart and Lung	48	5

## Sheet: Table 6-2
Table 6-2. Articles used for most common definition of dose intensity for furosemide (12 studies)
AUTHORS	TITLE	YEAR	JOURNAL	VOLUME	ISSUE
Culy, C. R. and Jarvis, B.	Quinapril: a further update of its pharmacology and therapeutic use in cardiovascular disorders	2002	Drugs	62	2
Dobre, D. and DeJongste, M. J. L. and Lucas, C. and Cleuren, G. and Van Veldhuisen, D. J. and Ranchor, A. V. and Haaijer-Ruskamp, F.	Effectiveness of Î²-blocker therapy in daily practice patients with advanced chronic heart failure; is there an effect-modification by age?	2007	British Journal of Clinical Pharmacology	63	3
Kapelios, C. and Kaldara, E. and Sousonis, V. and Michelinakis, N. and Siskas, P. and Sventzouri, S. and Margari, Z. and Ntalianis, A. and Terrovitis, J. and Nanas, J.	High furosemide dose is associated with worsening of renal function in patients with chronic heart failure independently of pre-existing chronic kidney disease	2012	European Journal of Heart Failure, Supplement	11
Kapelios, C. J. and Kaldara, E. and Ntalianis, A. and Sousonis, V. and Repasos, E. and Sfakianaki, T. and Vakrou, S. and Pantsios, C. and Nanas, J. N. and Terrovitis, J. V.	High furosemide dose has detrimental effects on survival of patients with stable heart failure	2015	Hjc Hellenic Journal of Cardiology	56	2
Kapelios, C. J. and Malliaras, K. and Kaldara, E. and Vakrou, S. and Nanas, J. N.	Loop diuretics for chronic heart failure: a foe in disguise of a friend?	2018	European Heart Journal Cardiovascular Pharmacotherapy	4	1
Kichou, B. and Henine, N. and Ait Said, M. and Mehlal, S. and Brahimi, S. and Mokrane, S.	High- loop diuretics doses at discharge after acute heart failure hospitalization and two years mortality: An observational study	2020	Archives of Cardiovascular Diseases Supplements	12	1
Lourenco, P. and Martins, J. P. and Araujo, J. P. and Mascarenhas, J. and Lopes, R. and Azevedo, A. and Bettencourt, P.	Prognostic implications of diuretic dose in chronic heart failure	2009	European Journal of Heart Failure, Supplement	8
Martins, J. and LourenÃ§o, P. and AraÃºjo, J. P. and Mascarenhas, J. and Lopes, R. and Azevedo, A. and Bettencourt, P.	Prognostic implications of diuretic dose in chronic heart failure	2011	Journal of Cardiovascular Pharmacology and Therapeutics	16	2
Mielniczuk, L. M. and Tsang, S. W. and Desai, A. S. and Nohria, A. and Lewis, E. F. and Fang, J. C. and Baughman, K. L. and Stevenson, L. W. and Givertz, M. M. and Mielniczuk, Lisa M. and Tsang, Sui W. and Desai, Akshay S. and Nohria, Anju and Lewis, Eldrin F. and Fang, James C. and Baughman, Kenneth L. and Stevenson, Lynne Warner and Givertz, Michael M.	The association between high-dose diuretics and clinical stability in ambulatory chronic heart failure patients	2008	Journal of Cardiac Failure	14	5
Ricci, F. and Ramirez, T. and Marmorato, R. and Vega, J. and Pagan, P. and Lopez, J. E. and Soto-Salgado, M. and Cangiano, J. L.	Predisposing factors for acute kidney injury in Hispanic patients treated with diuretics for decompensated heart failure	2013	Puerto Rico Health Sciences Journal	32	2
Rocha, R. M. and Silva, G. V. and de Albuquerque, D. C. and Tura, B. R. and Albanesi Filho, F. M.	Influence of spironolactone therapy on thiamine blood levels in patients with heart failure	2008	Arquivos Brasileiros de Cardiologia	90	5
Terrovitis, J. and Kapelios, C. and Kaldara, E. and Sainis, G. and Sousonis, V. and Michelinakis, N. and Sventzouri, S. and Margari, Z. and Ntalianis, A. and Nanas, J.	High furosemide dose is an independent risk factor for mortality in patients with chronic heart failure	2012	Journal of the American College of Cardiology	59	13

## Sheet: Table 6-3
Table 6-3. Articles used for most common definition of dose intensity for bumentanide (2 studies)
AUTHORS	TITLE	YEAR	JOURNAL	VOLUME	ISSUE
Bansal, S. and Lindenfeld, J. and Schrier, R. W.	Sodium retention in heart failure and cirrhosis: potential role of natriuretic doses of mineralocorticoid antagonist?	2009	Circulation: Heart Failure	2	4
Van Vliet, A. A. and Donker, A. J. M. and Nauta, J. J. P. and Verheugt, F. W. A.	Spironolactone in congestive heart failure refractory to high-dose loop diuretic and low-dose angiotensin-converting enzyme inhibitor	1993	American Journal of Cardiology	71	3

## Sheet: Table 6-4
Table 6-4. Articles used for most common definition of dose intensity for metolazone (1 study)
AUTHORS	TITLE	YEAR	JOURNAL	VOLUME	ISSUE
Rosenberg, J. and Gustafsson, F. and Galatius, S. and Hildebrandt, P. R.	Combination therapy with metolazone and loop diuretics in outpatients with refractory heart failure: an observational study and review of the literature	2005	Cardiovascular Drugs & Therapy	19	4
