# Supplementary material for: How do we define high and low dose intensity of heart failure medications: a scoping review
Source: BMC Cardiovasc Disord. 2023 Sep 27;23:478. doi: 10.1186/s12872-023-03514-2 (PMC10523693; doi:10.1186/s12872-023-03514-2)
Supplement: Supplementary file 7 — Supplementary Material 7 [file 12872_2023_3514_MOESM7_ESM.xlsx]

## Sheet: Title and Legends
	Supplemental file 7: List of the articles for mineralocorticoid receptor antagonists (MRAs) for How do we define high and low dose intensity of heart failure medications: a scoping review Min Ji Kwaka, Qian Wangb, Chukwuma Onyebekec, Travis Holderd, Parag Goyalc, Rajender Aparasue, Abhjeet Dhoblef, Holly M. Holmesa a. Division of Geriatric and Palliative Medicine, McGovern Medical School, The Uni…
	Table 7-1. Articles used for MRAs Table 7-2. Articles used for most common definition of dose intensity for spironolactone (10 studies) Table 7-3. Articles used for most common definition of dose intensity for spironolactone (10 studies)

## Sheet: Table 7-1
Table 7-1. Articles used for MRAs
AUTHORS	TITLE	YEAR	JOURNAL	VOLUME	ISSUE
Butler, J. and Hernandez, A.F. and Anstrom, K. J. and Kalogeropoulos, A. and Redfield, M. M. and Konstam, M. A. and Tang, W. H. W. and Felker, M. and Shah, M. and Braunwald, E.	Rationale and Design of the ATHENA-HF Trial. Aldosterone Targeted Neurohormonal Combined With Natriuresis Therapy in Heart Failure	2016	JACC: heart failure. (no pagination), 2016. Date of publication: march 21, 2016.
Abete, P. and Testa, G. and Della-Morte, D. and Gargiulo, G. and Galizia, G. and De Santis, D. and Magliocca, A. and Basile, C. and Cacciatore, F.	Treatment for chronic heart failure in the elderly: Current practice and problems	2013	Heart Failure Reviews	18	4
Agrawal, S. and Agrawal, N. and Garg, J. and Mohandas, R. and Gupta, T. and Segal, M.	Heart failure and chronic kidney disease: should we use spironolactone?	2015	American Journal of the Medical Sciences	350	2
Azad, N. and Lemay, G.	Management of chronic heart failure in the older population	2014	Journal of Geriatric Cardiology	11	4
Berezin, A. E. and Kremzer, A. and Mozos, I. and Berezina, T. and Samura, T.	The effect of eplerenone on circulating number of endothelial cell-derived microvesicles in patients with chronic heart failure	2018	European Heart Journal	39
Breathett, K. and Sturdivant, R. and Carpenter, D. and Foraker, R. and Binkley, P. and Abraham, W. T.	High dose guideline-directed medical therapy for heart failure at discharge improves 1-year mortality in African-Americans but not hypertensive patients	2014	Circulation	130
Butler, J. and Anstrom, K. J. and Felker, G. M. and Givertz, M. M. and Kalogeropoulos, A. P. and Konstam, M. A. and Mann, D. L. and Margulies, K. B. and McNulty, S. E. and Mentz, R. J. and Redfield, M. M. and Tang, W. H. W. and Whellan, D. J. and Shah, M. and Desvigne-Nickens, P. and Hernandez, A. F. and Braunwald, E.	Efficacy and safety of spironolactone in acute heart failure: The ATHENA-HF randomized clinical trial	2017	JAMA Cardiology	2	9
Chen, Z. H. and Jiang, Y. R. and Peng, J. Q. and Ding, J. W. and Li, S. and Wu, H. and Yang, J.	Clinical effects of combined treatment by optimal dose of furosemide and spironolactone on diastolic heart failure in elderly patients	2016	Experimental and therapeutic medicine	11	3
Chin, K. L. and Skiba, M. and Reid, C. M. and Tonkin, A. and Hopper, I. and Mariani, J. A. and Liew, D.	Mind the Gap: Mismatches Between Clinicians and Patients in Heart Failure Medication Management	2018	Cardiovascular Drugs and Therapy	32	1
Dec, G. W.	Management of heart failure: Crossing boundary over to the surgical country	2004	Surgical Clinics of North America	84	1
Demede, M. and Pandey, A. and Innasimuthu, L. and Jean-Louis, G. and McFarlane, S. I. and Ogedegbe, G.	Management of hypertension in high-risk ethnic minority with heart failure	2011	International Journal of Hypertension	2011
Deswal, A. and Yao, D.	Aldosterone receptor blockers in the treatment of heart failure	2004	Current Treatment Options in Cardiovascular Medicine	6	4
Dobre, D. and DeJongste, M. J. L. and Lucas, C. and Cleuren, G. and Van Veldhuisen, D. J. and Ranchor, A. V. and Haaijer-Ruskamp, F.	Effectiveness of Î²-blocker therapy in daily practice patients with advanced chronic heart failure; is there an effect-modification by age?	2007	British Journal of Clinical Pharmacology	63	3
Ferreira, J. P. and Abreu, P. and McMurray, J. J. V. and van Veldhuisen, D. J. and Swedberg, K. and Pocock, S. J. and Vincent, J. and Lins, K. and Rossignol, P. and Pitt, B. and et al.	Renal function stratified dose comparisons of eplerenone versus placebo in the EMPHASIS-HF trial	2019	European journal of heart failure	21	3
Ferreira, J. P. and Rossello, X. and Pocock, S. J. and Rossignol, P. and Claggett, B. L. and Rouleau, J. L. and Solomon, S. D. and Pitt, B. and Pfeffer, M. A. and Zannad, F.	Spironolactone dose in heart failure with preserved ejection fraction: findings from TOPCAT	2020	European Journal of Heart Failure	22	9
Funder, J. W.	ACE inhibitors and mineralocorticoid receptor blockade in patients with congestive heart failure	2005	Current Diabetes Reports	5	1
Gadzhanova, S. V. and Roughead, E. E. and Bartlett, M. J.	Improving cardiovascular disease management in Australia: NPS MedicineWise	2013	Medical Journal of Australia	199	3
Goebel, J. A. and Van Bakel, A. B.	Rational use of diuretics in acute decompensated heart failure	2008	Current Heart Failure Reports	5	3
Hamad, E. and Mather, P. J. and Srinivasan, S. and Rubin, S. and Whellan, D. J. and Feldman, A. M.	Pharmacologic therapy of chronic heart failure	2007	American Journal of Cardiovascular Drugs	7	4
Islam, M. S.	The art and science of using diuretics in the treatment of heart failure in diverse clinical settings	2018	Adv. Exp. Med. Biol.	1067
Kalogeropoulos, A. P. and Simitsis, P. and Skopicki, H. A.	Secrets of spironolactone: continuing insights from TOPCAT Americas	2020	European Journal of Heart Failure	22	9
KarlstrÃ¶m, P. and DahlstrÃ¶m, U. and Boman, K. and Alehagen, U.	Responder to BNP-guided treatment in heart failure. The process of defining a responder: Results from the Use of PeptideS in Tailoring hEart failure Project or UPSTEP study	2015	Scandinavian Cardiovascular Journal	49	6
Marchetti, G. and Roncuzzi, R. and Grazi, P. and Grepioni, A. and Fabii, S. and Passarelli, P. and Ribani, M. and Zaniboni, A. and Urbinati, S.	Low dose spironolactone after electrical cardioversion in patients with atrial fibrillation as precipitating factor of heart failure	2011	European Heart Journal	32
Nguyen, M. and Rumjaun, S. and Lowe-Jones, R. and Ster, I. C. and Rosano, G. and Anderson, L. and Banerjee, D.	Management and outcomes of heart failure patients with CKD: experience from an inter-disciplinary clinic	2020	ESC Heart Failure	7	5
O'Gara, G. and Raleigh, C. D. and Salim, T. S. and McAdam, B. F.	Effectiveness of using low dose MRA's in heart failure patients unable to tolerate recomeended doses: A single-centre observational study in an Irish population	2015	European Journal of Heart Failure	17
Pitt, B.	Heart failure: the role for mineralocorticoid receptor antagonists	2014	Swiss Medical Weekly	144
Rosenblum, H. and Medina, R. A. and Trinh, P. and Demmer, R. T. and Radhakrishnan, J. and Fried, J. and Topkara, V. and Bijou, R. and Yuzefpolskaya, M. and Garan, A. R. and Colombo, P. C. and Masoumi, A.	Effect of intensified diuretic therapy on biomarkers of congestion, inflammation, oxidative stress and endothelial activation in outpatients with acute decompensated heart failure	2017	Circulation	136
Saito, M. and Nakayama, D. and Takada, M. and Hirooka, K. and Yasumura, Y.	Carvedilol accelerate elevation of serum potassium in chronic heart failure patients administered spironolactone plus furosemide and either enalapril maleate or candesartan cilexetil	2006	Journal of Clinical Pharmacy & Therapeutics	31	6
Tang, W. H. W. and Francis, G. S.	Novel pharmacological treatments for heart failure	2003	Expert Opinion on Investigational Drugs	12	11
Teng, T. H. K. and Tromp, J. and Tay, W. T. and Anand, I. and Ouwerkerk, W. and Chopra, V. and Wander, G. S. and Yap, J. J. and MacDonald, M. R. and Xu, C. F. and Chia, Y. M. and Shimizu, W. and Richards, A. M. and Voors, A. and Lam, C. S.	Prescribing patterns of evidence-based heart failure pharmacotherapy and outcomes in the ASIAN-HF registry: a cohort study	2018	The Lancet Global Health	6	9
Valentova, M. and Godoy, B. M. W. and Ebner, N. and Vatic, M. and Emami, A. and Evertz, R. and Loncar, G. and Macedo, T. G. and Doehner, W. and Sandek, A. and Anker, S. D. and Von Haehling, S.	Lower body mass index (BMI) is associated with suboptimal medication dosing in patients with heart failure: A possible contributor to the obesity paradox	2018	Journal of Cachexia, Sarcopenia and Muscle	9	6
Vanpee, D. and Swine, C. H.	Elderly heart failure patients with drug-induced serious hyperkalemia	2000	Aging-Clinical & Experimental Research	12	4
Velat, I. and BuÅ¡iÄ‡, Å½ and JuriÄ‡ PaiÄ‡, M. and ÄŒuliÄ‡, V.	Furosemide and spironolactone doses and hyponatremia in patients with heart failure	2020	BMC Pharmacology and Toxicology	21	1
Wagner, J. and Wobbe, B. and Rostas, I. and Farkas, N. and Hegyi, P. and Czopf, L.	Spironolactone treatment does not cause significant hyperkalemia at patients hospitalized because of chronic or acute heart failure-a meta-analysis	2018	European Journal of Heart Failure	20
Wu, J. L. and Hou, D. Y. and Ma, G. L. and Liang, Y. H. and Wang, H. and Wang, X. and Xu, L. and Zhao, W. S. and Zhang, Z. Y. and Chen, J. and et al.	Effects of long-term low-dose spironolactone treatment in patients with New York heart association functional class ii heart failure: a 10-year prospective study	2016	International journal of clinical and experimental medicine	9	8
Xin, Y. G. and Chen, X. and Zhao, Y. N. and Hu, J. and Sun, Y. and Hu, W. Y.	Outcomes of spironolactone treatment in patients in Northeast China suffering from heart failure with mid-range ejection fraction	2019	Current Medical Research & Opinion	35	4
Yue, Y. and Ma, G. and Zhang, Z. and Wei, Y. and Zhang, J. and Zhang, L.	Effects of long-term low-dose spironolactone in patients with NYHA class II heart failure	2014	Experimental and Clinical Cardiology	20	7

## Sheet: Table 7-2
Table 7-2. Articles used for most common definition of dose intensity for spironolactone (10 studies)
AUTHORS	TITLE	YEAR	JOURNAL	VOLUME	ISSUE
Abete, P. and Testa, G. and Della-Morte, D. and Gargiulo, G. and Galizia, G. and De Santis, D. and Magliocca, A. and Basile, C. and Cacciatore, F.	Treatment for chronic heart failure in the elderly: Current practice and problems	2013	Heart Failure Reviews	18	4
Breathett, K. and Sturdivant, R. and Carpenter, D. and Foraker, R. and Binkley, P. and Abraham, W. T.	High dose guideline-directed medical therapy for heart failure at discharge improves 1-year mortality in African-Americans but not hypertensive patients	2014	Circulation	130
Dec, G. W.	Management of heart failure: Crossing boundary over to the surgical country	2004	Surgical Clinics of North America	84	1
Deswal, A. and Yao, D.	Aldosterone receptor blockers in the treatment of heart failure	2004	Current Treatment Options in Cardiovascular Medicine	6	4
Dobre, D. and DeJongste, M. J. L. and Lucas, C. and Cleuren, G. and Van Veldhuisen, D. J. and Ranchor, A. V. and Haaijer-Ruskamp, F.	Effectiveness of Î²-blocker therapy in daily practice patients with advanced chronic heart failure; is there an effect-modification by age?	2007	British Journal of Clinical Pharmacology	63	3
Gadzhanova, S. V. and Roughead, E. E. and Bartlett, M. J.	Improving cardiovascular disease management in Australia: NPS MedicineWise	2013	Medical Journal of Australia	199	3
Hamad, E. and Mather, P. J. and Srinivasan, S. and Rubin, S. and Whellan, D. J. and Feldman, A. M.	Pharmacologic therapy of chronic heart failure	2007	American Journal of Cardiovascular Drugs	7	4
KarlstrÃ¶m, P. and DahlstrÃ¶m, U. and Boman, K. and Alehagen, U.	Responder to BNP-guided treatment in heart failure. The process of defining a responder: Results from the Use of PeptideS in Tailoring hEart failure Project or UPSTEP study	2015	Scandinavian Cardiovascular Journal	49	6
Marchetti, G. and Roncuzzi, R. and Grazi, P. and Grepioni, A. and Fabii, S. and Passarelli, P. and Ribani, M. and Zaniboni, A. and Urbinati, S.	Low dose spironolactone after electrical cardioversion in patients with atrial fibrillation as precipitating factor of heart failure	2011	European Heart Journal	32
Saito, M. and Nakayama, D. and Takada, M. and Hirooka, K. and Yasumura, Y.	Carvedilol accelerate elevation of serum potassium in chronic heart failure patients administered spironolactone plus furosemide and either enalapril maleate or candesartan cilexetil	2006	Journal of Clinical Pharmacy & Therapeutics	31	6

## Sheet: Table 7-3
Table 7-3. Articles used for most common definition of dose intensity for spironolactone (10 studies)
AUTHORS	TITLE	YEAR	JOURNAL	VOLUME	ISSUE
Chin, K. L. and Skiba, M. and Reid, C. M. and Tonkin, A. and Hopper, I. and Mariani, J. A. and Liew, D.	Mind the Gap: Mismatches Between Clinicians and Patients in Heart Failure Medication Management	2018	Cardiovascular Drugs and Therapy	32	1
Nguyen, M. and Rumjaun, S. and Lowe-Jones, R. and Ster, I. C. and Rosano, G. and Anderson, L. and Banerjee, D.	Management and outcomes of heart failure patients with CKD: experience from an inter-disciplinary clinic	2020	ESC Heart Failure	7	5
Valentova, M. and Godoy, B. M. W. and Ebner, N. and Vatic, M. and Emami, A. and Evertz, R. and Loncar, G. and Macedo, T. G. and Doehner, W. and Sandek, A. and Anker, S. D. and Von Haehling, S.	Lower body mass index (BMI) is associated with suboptimal medication dosing in patients with heart failure: A possible contributor to the obesity paradox	2018	Journal of Cachexia, Sarcopenia and Muscle	9	6
