# Supplementary material for: How do we define high and low dose intensity of heart failure medications: a scoping review
Source: BMC Cardiovasc Disord. 2023 Sep 27;23:478. doi: 10.1186/s12872-023-03514-2 (PMC10523693; doi:10.1186/s12872-023-03514-2)
Supplement: Supplementary file 8 — Supplementary Material 8 [file 12872_2023_3514_MOESM8_ESM.xlsx]

## Sheet: Title and Legends
	Supplemental file 8: List of the articles for angiotensin receptor/neprilysin inhibitor (ARNI) for How do we define high and low dose intensity of heart failure medications: a scoping review Min Ji Kwaka, Qian Wangb, Chukwuma Onyebekec, Travis Holderd, Parag Goyalc, Rajender Aparasue, Abhjeet Dhoblef, Holly M. Holmesa a. Division of Geriatric and Palliative Medicine, McGovern Medical School, The …
	Table 8-1. Articles used for angiotensin receptor/neprilysin inhibitor (ARNI) Table 8-2. Articles used for most common definition of dose intensity for Sacubitril/valsartan (27 studies)

## Sheet: Table 8-1
Table 8-1. Articles used for angiotensin receptor/neprilysin inhibitor (ARNI)
AUTHORS	TITLE	YEAR	JOURNAL	VOLUME	ISSUE
Peacock, P. and Pegg, T.	110 ENTRESTO (Salcubitril/Valsartan) Conversion Outcomes at NMDHB	2020	Heart Lung and Circulation	29
Mok, L. and Shea, B. and Cheong, A. and Monroe, J. and Lamb, C.	116 Gusto for Entresto: A Retrospective Audit of Real-Life Tolerability and Effectiveness in Heart Failure Patients With Reduced Ejection Fraction (HFrEF)	2020	Heart Lung and Circulation	29
Hu, J. and Wu, Y. and Zhou, X. and Wang, X. and Jiang, W. and Huo, J. and Shan, Q.	Beneficial Effects of Sacubitril/Valsartan at Low Doses in an Asian Real-World Heart Failure Population	2020	Journal of cardiovascular pharmacology	76	4
Seller Moya, J. S. M. and Nunez Piles, C. N. P. and Morillas Climent, H. M. C. and Vicedo Lopez, A. V. D. and Galcera Jornet, E. M. J. and Alania Torres, E. A. T. and Larumbe Rodriguez, L. R. A. and Valle Munoz, A. V. M.	Differences in patient characteristics and cardiovascular events between low dose and medium-high dose of Sacubitril-Valsartan	2018	European Journal of Heart Failure	20
Sacharczuk, W. and Dankowski, R. and Baszko, A. and Sowinska, A. and Ozegowski, S. and Szyszka, A.	Early response to a low-dose acubitril/valsartan (ARNI) therapy among stable symptomatic patients with HFrEF	2020	European Heart Journal Cardiovascular Imaging	21
Maurin, V. and Canu, A. and Bernard, A. and Lafitte, S. and Picard, F.	Early reverse remodeling and improvement of echo parameters after introduction of sacubitril/valsartan in 80 stable and well treated HFrEF patients	2017	European Journal of Heart Failure	19
Cacciatore, F. and Golino, P. and Amarelli, C. and Maiello, C. and Mattucci, I. and Salerno, G. and Di Maio, M. and Curcio, F. and Benincasa, G. and Bonaduce, D. and Abete, P. and Napoli, C.	Effect of sacubitril-valsartan in reducing physical frailty in patients with advanced heart failure in waiting list for heart transplantation	2019	European Heart Journal	40
Bayraktarova, I. and Katova, T.	Effects of sacubitril/valsartan on vascular resistance in patients with heart failure with reduced ejection fraction and arterial hypertension	2020	European Heart Journal Cardiovascular Imaging	21
Almufleh, A. and Marbach, J. and Chih, S. and Stadnick, E. and Davies, R. and Liu, P. and Mielniczuk, L.	Ejection fraction improvement and reverse remodeling achieved with Sacubitril/Valsartan in heart failure with reduced ejection fraction patients	2017	American Journal of Cardiovascular Disease	7	6
Dashwood, A. and Vale, C. and Laher, S. and Chui, F. and Rheault, H. and Gan, J. and Wong, Y. W.	Impact of Patient and Model of Care Factors on Titration and Tolerability of Sacubitril/Valsartan: An Early Australian Real-World Experience	2020	Heart Lung and Circulation	29	11
Herbst, A. and Orso, F. and Pratesi, A. and Baroncini, A. C. and Forte, A. L. and Migliorini, M. and Vanni, V. and Martinese, L. and Ghiara, C. and Imbrici, R. and Di Bari, M. and Ungar, A. and Baldasseroni, S. and Fattirolli, F.	Implementation of guidelines in very old patients with HFrEF: The experience of our HF outpatient management clinic in elderly	2019	European Geriatric Medicine	10
Goena, C. and Escolar, V. and Laskibar, A. and Gomez, C. and Natividad, R. and Romero, A. and Perez De Nanclares, M. and Rilo, I. and Quintas, L. and Solla, I. and Zugazabeitia, G. and Gil, P. and Rodriguez, I. and Urreta, I. and Lozano, A.	Improvement of NT-proBNP and NYHA values in patients with HFrEF and Sacubitril/Valsartan treatment	2019	European Journal of Heart Failure	21
De Vecchis, R. and Ariano, C. and Di Biase, G. and Noutsias, M.	In HFREF patients, sacubitril/valsartan, given at relatively low doses, does not lead to increased mortality or hospitalization : A retrospective cohort study	2019	Herz	44	7
Montiel Quintero, R. A. and Irene Menduina Gallego, I. and Grova Marco, M. and Perez Nogales, E. and Medina Gil, J. M. and Galvan Ruiz, M. and Singh, M. and Fernandez De Sanmamed Giron, M. and Garcia Quintana, A.	Initial experience of pharmacological treatment with sacubitril-valsartan: Baseline clinical characteristics and follow-up at one year of clinical use	2018	European Journal of Heart Failure	20
Martyn, T. and Faulkenberg, K. D. and Yaranov, D. M. and Albert, C. L. and Hutchinson, C. and Menon, V. and Estep, J. D. and Nissen, S. E. and Tang, W. H. W. and Starling, R. C.	Initiation of Angiotensin Receptor-Neprilysin Inhibitor in Heart Failure With Low Cardiac Output	2019	Journal of the American College of Cardiology	74	18
Pandey, A. C. and Jer, D. and Kuo, R. S. and Yoo, D. H. and Christophy, A. and Mohan, R. C. and Srivastava, A. V. and Heywood, J. T.	Novel doses of sacubitril/valsartan in patients unable to tolerate traditional therapy: Effects on N-terminal pro B-type natriuretic peptide levels	2020	Clinical Cardiology
Donnellan, F. and Buckley, A. and Moran, H. and O'Connor, T. and Lavin, F.	Real-world experience of sacubitril-valsartan combination for heart failure with reduced ejection fraction (HFrEF): A study from a heart failure clinic in the west of Ireland	2018	Irish Journal of Medical Science	187	3
Chang, H. Y. and Chen, K. C. and Fong, M. C. and Feng, A. N. and Fu, H. N. and Huang, K. C. and Chong, E. and Yin, W. H.	Recovery of left ventricular dysfunction after sacubitril/valsartan: predictors and management	2020	Journal of Cardiology	75	3
Goena, C. and Gomez, C. and Natividad, R. and Lozano, A. and Escolar, V. and Laskibar, A. and Romero, A. and Zugazabeitia, G. and Rodriguez, I. and Quintas, L. and Gil, P. and Solla, I. and Rilo, I. and Urreta, I. and Perez De Nanclares, M.	Reduction of loop diuretic requirements in HFrEF patients treated with Sacubitril/Valsartan	2019	European Journal of Heart Failure	21
Canu, A. and Maurin, V. and Dos Santos, P. and Picard, F.	Results of a single center experience on 200 consecutive patients treated with Entresto (sacubitril/valsartan)	2017	European Journal of Heart Failure	19
Kennedy, C. and Smith, A. and Doran, S. and Barry, M.	Sacubitril/valsartan (Entresto) utilisation and prescribing patterns in the context of a reimbursement application system	2020	British Journal of Clinical Pharmacology
Kido, K. and Bianco, C. and Caccamo, M. and Sokos, G.	Sacubitril/valsartan 24/26 Mg Dose Is A Predictor For Higher Mortality Rate In Patients With Heart Failure With Reduced Ejection Fraction Receiving Sacubitril/valsartan: Interim Results	2020	Journal of Cardiac Failure	26	10
Cacciatore, F. and Amarelli, C. and Maiello, C. and Mattucci, I. and Salerno, G. and Di Maio, M. and Palmieri, V. and Curcio, F. and Pirozzi, F. and Mercurio, V. and Benincasa, G. and Golino, P. and Bonaduce, D. and Napoli, C. and Abete, P.	Sacubitril/valsartan in patients listed for heart transplantation: effect on physical frailty	2020	ESC Heart Failure	7	2
Chang, P. C. and Wang, C. L. and Hsiao, F. C. and Wen, M. S. and Huang, C. Y. and Chou, C. C. and Chu, P. H.	Sacubitril/valsartan vs. angiotensin receptor inhibition in heart failure: a real-world study in Taiwan	2020	ESC Heart Failure	7	5
Herminio Morillas Climent, H. M. C. and Alvaro Vicedo Lopez, A. V. L. and Julia Seller Moya, J. S. M. and Edgard Alania Torres, E. A. T. and Emilio Galcera Jornet, E. G. J. and Ainhoa Larumbe Rodriguez, A. L. R. and Carlos Nunez Piles, C. N. P. and Alfonso Valle Munoz, A. V. M.	Sacubitril-Valsartan: Real-world single-centre experience	2018	European Journal of Heart Failure	20
LÃ³pez-Azor, J. C. and Vicent, L. and Valero-Masa, M. J. and Esteban-FernÃ¡ndez, A. and GÃ³mez-Bueno, M. and PÃ©rez, Ã and DÃ­ez-Villanueva, P. and De-Juan, J. and Manuel-Iniesta, Ã and Bover, R. and del Prado, S. and MartÃ­nez-SellÃ©s, M.	Safety of sacubitril/valsartan initiated during hospitalization: data from a non-selected cohort	2019	ESC Heart Failure	6	6
Pandey, A. K. and Reinhart, J. and Pandey, A. S. and Verma, S.	The differential effects of valsartan/sacubirtril on cardiac function in ischemic versus dilated cardiomyopathy: A 1 year real world study	2017	Circulation	136
Pandey, A. and Reinhart, J. and Verma, S.	THE IMPACT OF A COMPREHENSIVE HEART FAILURE MANAGEMENT PROGRAM INCLUDING PHARMACOLOGICAL OPTIMIZATION WITH VALSARTAN/SACUBITRIL ON CARDIAC FUNCTION AND FUNCTIONAL CAPACITY IN REDUCED EJECTION FRACTION HEART FAILURE	2019	Canadian Journal of Cardiology	35	10
Pandey, A. and Clarus, S. and Pandey, A. and Verma, S.	The impact of ARNI therapy on LV systolic function as measured by 2-D echocardiography: A 1 year case series	2017	Canadian Journal of Cardiology	33	10
Neiva, J. N. and Gomez-Otero, I. G. O. and Varela-Roman, A. V. R. and Moure Gonzalez, M. M. G. and Seoane Blanco, A. S. B. and Gonzalez-Juanatey, J. R. G. J.	Tolerability and safety of sacubitril/valsartan in high-risk subgroups	2018	European Heart Journal	39
Joana Neiva, J. N. and Gomez-Otero, I. G. O. and Varela-Roman, A. V. R. and Moure Gonzalez, M. M. G. and Seoane Blanco, A. S. B.	Tolerability and safety of Sacubitril/Valsartan in real-life practice	2018	European Journal of Heart Failure	20
Goena Vives, C. and Gomez Ramirez, C. and Quintas Ovejero, L. and Garcia Martin, R. and Luis Serret, I. and Natividad Andres, R. and Sagasti Aboitiz, I. and Campana Lazaro, M.	Tolerability of sacubitril/valsartan when initiating/uptitrating in real-life patients. Initial experience in two centres	2018	European Journal of Heart Failure	20
Kim, H. and Oh, J. and Jang, J. H. and Kang, S. M.	VERY LOW DOSE OF SACUBITRIL/VALSARTAN FOR PATIENTS WITH HEART FAILURE WITH REDUCED EJECTION FRACTION: BEYOND PARADIGM-HF TRIAL	2019	Journal of the American College of Cardiology	73	9

## Sheet: Table 8-2
Table 8-2. Articles used for most common definition of dose intensity for Sacubitril/valsartan (27 studies)
AUTHORS	TITLE	YEAR	JOURNAL	VOLUME	ISSUE
Peacock, P. and Pegg, T.	110 ENTRESTO (Salcubitril/Valsartan) Conversion Outcomes at NMDHB	2020	Heart Lung and Circulation	29
Seller Moya, J. S. M. and Nunez Piles, C. N. P. and Morillas Climent, H. M. C. and Vicedo Lopez, A. V. D. and Galcera Jornet, E. M. J. and Alania Torres, E. A. T. and Larumbe Rodriguez, L. R. A. and Valle Munoz, A. V. M.	Differences in patient characteristics and cardiovascular events between low dose and medium-high dose of Sacubitril-Valsartan	2018	European Journal of Heart Failure	20
Sacharczuk, W. and Dankowski, R. and Baszko, A. and Sowinska, A. and Ozegowski, S. and Szyszka, A.	Early response to a low-dose acubitril/valsartan (ARNI) therapy among stable symptomatic patients with HFrEF	2020	European Heart Journal Cardiovascular Imaging	21
Maurin, V. and Canu, A. and Bernard, A. and Lafitte, S. and Picard, F.	Early reverse remodeling and improvement of echo parameters after introduction of sacubitril/valsartan in 80 stable and well treated HFrEF patients	2017	European Journal of Heart Failure	19
Cacciatore, F. and Golino, P. and Amarelli, C. and Maiello, C. and Mattucci, I. and Salerno, G. and Di Maio, M. and Curcio, F. and Benincasa, G. and Bonaduce, D. and Abete, P. and Napoli, C.	Effect of sacubitril-valsartan in reducing physical frailty in patients with advanced heart failure in waiting list for heart transplantation	2019	European Heart Journal	40
Bayraktarova, I. and Katova, T.	Effects of sacubitril/valsartan on vascular resistance in patients with heart failure with reduced ejection fraction and arterial hypertension	2020	European Heart Journal Cardiovascular Imaging	21
Almufleh, A. and Marbach, J. and Chih, S. and Stadnick, E. and Davies, R. and Liu, P. and Mielniczuk, L.	Ejection fraction improvement and reverse remodeling achieved with Sacubitril/Valsartan in heart failure with reduced ejection fraction patients	2017	American Journal of Cardiovascular Disease	7	6
Dashwood, A. and Vale, C. and Laher, S. and Chui, F. and Rheault, H. and Gan, J. and Wong, Y. W.	Impact of Patient and Model of Care Factors on Titration and Tolerability of Sacubitril/Valsartan: An Early Australian Real-World Experience	2020	Heart Lung and Circulation	29	11
Herbst, A. and Orso, F. and Pratesi, A. and Baroncini, A. C. and Forte, A. L. and Migliorini, M. and Vanni, V. and Martinese, L. and Ghiara, C. and Imbrici, R. and Di Bari, M. and Ungar, A. and Baldasseroni, S. and Fattirolli, F.	Implementation of guidelines in very old patients with HFrEF: The experience of our HF outpatient management clinic in elderly	2019	European Geriatric Medicine	10
De Vecchis, R. and Ariano, C. and Di Biase, G. and Noutsias, M.	In HFREF patients, sacubitril/valsartan, given at relatively low doses, does not lead to increased mortality or hospitalization : A retrospective cohort study	2019	Herz	44	7
Montiel Quintero, R. A. and Irene Menduina Gallego, I. and Grova Marco, M. and Perez Nogales, E. and Medina Gil, J. M. and Galvan Ruiz, M. and Singh, M. and Fernandez De Sanmamed Giron, M. and Garcia Quintana, A.	Initial experience of pharmacological treatment with sacubitril-valsartan: Baseline clinical characteristics and follow-up at one year of clinical use	2018	European Journal of Heart Failure	20
Martyn, T. and Faulkenberg, K. D. and Yaranov, D. M. and Albert, C. L. and Hutchinson, C. and Menon, V. and Estep, J. D. and Nissen, S. E. and Tang, W. H. W. and Starling, R. C.	Initiation of Angiotensin Receptor-Neprilysin Inhibitor in Heart Failure With Low Cardiac Output	2019	Journal of the American College of Cardiology	74	18
Pandey, A. C. and Jer, D. and Kuo, R. S. and Yoo, D. H. and Christophy, A. and Mohan, R. C. and Srivastava, A. V. and Heywood, J. T.	Novel doses of sacubitril/valsartan in patients unable to tolerate traditional therapy: Effects on N-terminal pro B-type natriuretic peptide levels	2020	Clinical Cardiology
Donnellan, F. and Buckley, A. and Moran, H. and O'Connor, T. and Lavin, F.	Real-world experience of sacubitril-valsartan combination for heart failure with reduced ejection fraction (HFrEF): A study from a heart failure clinic in the west of Ireland	2018	Irish Journal of Medical Science	187	3
Chang, H. Y. and Chen, K. C. and Fong, M. C. and Feng, A. N. and Fu, H. N. and Huang, K. C. and Chong, E. and Yin, W. H.	Recovery of left ventricular dysfunction after sacubitril/valsartan: predictors and management	2020	Journal of Cardiology	75	3
Canu, A. and Maurin, V. and Dos Santos, P. and Picard, F.	Results of a single center experience on 200 consecutive patients treated with Entresto (sacubitril/valsartan)	2017	European Journal of Heart Failure	19
Kennedy, C. and Smith, A. and Doran, S. and Barry, M.	Sacubitril/valsartan (Entresto) utilisation and prescribing patterns in the context of a reimbursement application system	2020	British Journal of Clinical Pharmacology
Kido, K. and Bianco, C. and Caccamo, M. and Sokos, G.	Sacubitril/valsartan 24/26 Mg Dose Is A Predictor For Higher Mortality Rate In Patients With Heart Failure With Reduced Ejection Fraction Receiving Sacubitril/valsartan: Interim Results	2020	Journal of Cardiac Failure	26	10
Cacciatore, F. and Amarelli, C. and Maiello, C. and Mattucci, I. and Salerno, G. and Di Maio, M. and Palmieri, V. and Curcio, F. and Pirozzi, F. and Mercurio, V. and Benincasa, G. and Golino, P. and Bonaduce, D. and Napoli, C. and Abete, P.	Sacubitril/valsartan in patients listed for heart transplantation: effect on physical frailty	2020	ESC Heart Failure	7	2
Herminio Morillas Climent, H. M. C. and Alvaro Vicedo Lopez, A. V. L. and Julia Seller Moya, J. S. M. and Edgard Alania Torres, E. A. T. and Emilio Galcera Jornet, E. G. J. and Ainhoa Larumbe Rodriguez, A. L. R. and Carlos Nunez Piles, C. N. P. and Alfonso Valle Munoz, A. V. M.	Sacubitril-Valsartan: Real-world single-centre experience	2018	European Journal of Heart Failure	20
LÃ³pez-Azor, J. C. and Vicent, L. and Valero-Masa, M. J. and Esteban-FernÃ¡ndez, A. and GÃ³mez-Bueno, M. and PÃ©rez, Ã and DÃ­ez-Villanueva, P. and De-Juan, J. and Manuel-Iniesta, Ã and Bover, R. and del Prado, S. and MartÃ­nez-SellÃ©s, M.	Safety of sacubitril/valsartan initiated during hospitalization: data from a non-selected cohort	2019	ESC Heart Failure	6	6
Pandey, A. K. and Reinhart, J. and Pandey, A. S. and Verma, S.	The differential effects of valsartan/sacubirtril on cardiac function in ischemic versus dilated cardiomyopathy: A 1 year real world study	2017	Circulation	136
Pandey, A. and Reinhart, J. and Verma, S.	THE IMPACT OF A COMPREHENSIVE HEART FAILURE MANAGEMENT PROGRAM INCLUDING PHARMACOLOGICAL OPTIMIZATION WITH VALSARTAN/SACUBITRIL ON CARDIAC FUNCTION AND FUNCTIONAL CAPACITY IN REDUCED EJECTION FRACTION HEART FAILURE	2019	Canadian Journal of Cardiology	35	10
Pandey, A. and Clarus, S. and Pandey, A. and Verma, S.	The impact of ARNI therapy on LV systolic function as measured by 2-D echocardiography: A 1 year case series	2017	Canadian Journal of Cardiology	33	10
Neiva, J. N. and Gomez-Otero, I. G. O. and Varela-Roman, A. V. R. and Moure Gonzalez, M. M. G. and Seoane Blanco, A. S. B. and Gonzalez-Juanatey, J. R. G. J.	Tolerability and safety of sacubitril/valsartan in high-risk subgroups	2018	European Heart Journal	39
Joana Neiva, J. N. and Gomez-Otero, I. G. O. and Varela-Roman, A. V. R. and Moure Gonzalez, M. M. G. and Seoane Blanco, A. S. B.	Tolerability and safety of Sacubitril/Valsartan in real-life practice	2018	European Journal of Heart Failure	20
Goena Vives, C. and Gomez Ramirez, C. and Quintas Ovejero, L. and Garcia Martin, R. and Luis Serret, I. and Natividad Andres, R. and Sagasti Aboitiz, I. and Campana Lazaro, M.	Tolerability of sacubitril/valsartan when initiating/uptitrating in real-life patients. Initial experience in two centres	2018	European Journal of Heart Failure	20
